# Supplementary material for: Spatiotemporal regulation of DNA repair proteins between Golgi and nucleus maintains genome stability
Source: J Cell Biol. 2026 Jul 28;225(9):e202605024. doi: 10.1083/jcb.202605024 (PMC13411647; doi:10.1083/jcb.202605024)
Supplement: Table S1 — shows siRNA-mediated validation of HPA antibody candidates and functional annotations of dual-localizing proteins. [file jcb_202605024_tables1.xlsx]

## Sheet: notes
Supplementary Table S1
Overview
This table contains three sheets:
Sheet 2 — Screening validation data	siRNA-mediated knockdown validation data for all 338 HPA antibody candidates tested. Includes normalised Golgi and nuclear signal ratios for both experimental replicates, and validation status for each candidate.
Sheet 3 — Candidate annotations	Gene ontology annotations, functional pathway classifications, and downstream characterisation status for the 163 validated dual-localising proteins.
Screening conditions
Cell line	HeLa Kyoto (HeLa-K)
Fixation	4% paraformaldehyde in PBS
Permeabilisation	0.1% Triton-X100
Antibody diluent	4% FBS in 0.1% Triton-X100
HPA antibody concentration	2 μg/ml
Golgi marker	GM130 (BD Biosciences 610822; 1:500)
Nuclear stain	Hoechst 33342
Validation threshold
Threshold	≥25% reduction (ratio ≤0.75) in normalised signal in both Golgi and nuclear compartments in at least one of two experimental replicates
Column definitions — Sheet 2
HPA antibody	Human Protein Atlas antibody identifier
Gene symbol	HGNC gene symbol
Ensembl ID	Ensembl gene identifier
Antibody staining pattern	HPA-annotated subcellular localisation pattern
siRNA ID	Best-performing Ambion SilencerSelect siRNA identifier (lowest mean Golgi ratio)
R1/R2 cell number	Number of cells analysed in experimental replicates 1 and 2
R1/R2 Golgi ratio (normalised)	Golgi compartment fluorescence intensity normalised to scramble control (1.0 = no change; ≤0.75 = ≥25% reduction)
R1/R2 Nuclear ratio (normalised)	Nuclear compartment fluorescence intensity normalised to scramble control
Validation	Both replicates = ≥25% reduction in both compartments in both R1 and R2; Single replicate = ≥25% reduction in at least one replicate; Not validated = threshold not met in either replicate

## Sheet: screening validation data
HPA antibody	Gene Symbol	Ensembl ID	antibody staining pattern	siRNA ID	R1 cell number	R1 golgi ratio (normalised)	R1 nucleus ratio (normalised)	R2 cell number	R2 golgi ratio (normalised)	R2 nucleus ratio (normalised)	Validation
HPA042318	ABCC8	ENSG00000006071	NUCLEAR + GOLGI	s13641	1042	0.62	0.69	1098	0.55	0.56	Both replicates
HPA007196	ALKBH5	ENSG00000091542	NUCLEAR + GOLGI	s29686	1257	0.65	0.36	696	0.63	0.54	Both replicates
HPA023822	ARFGEF1	ENSG00000066777	NUCLEAR + GOLGI	s20731	745	0.55	0.68	1377	0.41	0.57	Both replicates
HPA038156	ARFIP2	ENSG00000132254	NUCLEAR + GOLGI	s24274	338	0.08	0.22	785	0.14	0.37	Both replicates
HPA004793	ARID3A	ENSG00000116017	NUCLEAR + GOLGI	s4297	1318	0.33	0.2	1241	0.63	0.34	Both replicates
HPA001530	ARMCX3	ENSG00000102401	NUCLEAR + GOLGI	s28339	465	0.65	0.43	467	0.6	0.46	Both replicates
HPA069053	CAND1	ENSG00000111530	NUCLEAR + GOLGI	s31618	789	0.63	0.36	795	0.72	0.38	Both replicates
HPA007856	CCAR1	ENSG00000060339	NUCLEAR + GOLGI	s31410	1111	0.45	0.36	882	0.61	0.57	Both replicates
HPA035645	CERT1	ENSG00000113163	NUCLEAR + GOLGI	s19625	1427	0.62	0.62	1427	0.63	0.6	Both replicates
HPA017882	CIAO1	ENSG00000144021	NUCLEAR + GOLGI	s17970	895	0.24	0.21	1170	0.21	0.24	Both replicates
HPA043553	CIB3	ENSG00000141977	NUCLEAR + GOLGI	s42160	1142	0.34	0.41	567	0.33	0.26	Both replicates
HPA061479	DESI1	ENSG00000100418	NUCLEAR + GOLGI	s26219	1213	0.44	0.44	1213	0.66	0.62	Both replicates
HPA056266	DTNB	ENSG00000138101	NUCLEAR + GOLGI	s4348	1497	0.69	0.62	1129	0.69	0.61	Both replicates
HPA049331	EFHD1	ENSG00000115468	NUCLEAR + GOLGI	s37169	905	0.6	0.54	1721	0.57	0.68	Both replicates
HPA050923	EHF	ENSG00000135373	NUCLEAR + GOLGI	s25397	1015	0.63	0.46	964	0.69	0.44	Both replicates
HPA029411	FAM189A2	ENSG00000135063	NUCLEAR + GOLGI	s18017	1288	0.12	0.1	1288	0.35	0.24	Both replicates
HPA066144	FAM214A	ENSG00000047346	NUCLEAR + GOLGI	s32060	1063	0.24	0.23	498	0.24	0.22	Both replicates
HPA035849	GCC2	ENSG00000135968	NUCLEAR + GOLGI	s228521	405	0.18	0.3	448	0.15	0.41	Both replicates
HPA027250	GORAB	ENSG00000120370	NUCLEAR + GOLGI	s40927	1650	0.17	0.25	696	0.23	0.31	Both replicates
HPA009411	IMPAD1	ENSG00000104331	NUCLEAR + GOLGI	s29773	1176	0.33	0.39	1176	0.54	0.54	Both replicates
HPA061490	KIAA0141	ENSG00000081791	NUCLEAR + GOLGI	s18967	727	0.48	0.55	552	0.74	0.5	Both replicates
HPA007272	KRT7	ENSG00000135480	NUCLEAR + GOLGI	s7965	1423	0.35	0.31	766	0.26	0.31	Both replicates
HPA041431	LIG1	ENSG00000105486	NUCLEAR + GOLGI	s8174	578	0.36	0.25	377	0.48	0.32	Both replicates
HPA051250	MATN3	ENSG00000132031	NUCLEAR + GOLGI	s8537	938	0.4	0.43	532	0.67	0.36	Both replicates
HPA028446	MSH6	ENSG00000116062	NUCLEAR + GOLGI	s6286	1419	0.54	0.28	902	0.3	0.22	Both replicates
HPA027364	MYOC	ENSG00000034971	NUCLEAR + GOLGI	s9227	1275	0.45	0.3	1160	0.64	0.24	Both replicates
HPA036817	NBAS	ENSG00000151779	NUCLEAR + GOLGI	s28377	1392	0.62	0.74	2262	0.41	0.31	Both replicates
HPA027122	OGFRL1	ENSG00000119900	NUCLEAR + GOLGI	s35947	1080	0.28	0.29	676	0.56	0.74	Both replicates
HPA030355	PDIA5	ENSG00000065485	NUCLEAR + GOLGI	s21559	868	0.39	0.29	1071	0.47	0.3	Both replicates
HPA041536	PHF10	ENSG00000130024	NUCLEAR + GOLGI	s30606	904	0.74	0.49	556	0.65	0.39	Both replicates
HPA070305	PHF7	ENSG00000010318	NUCLEAR + GOLGI	s28282	850	0.24	0.16	348	0.08	0.07	Both replicates
HPA055706	PLAGL1	ENSG00000118495	NUCLEAR + GOLGI	s10601	822	0.53	0.44	878	0.64	0.47	Both replicates
HPA047207	PLTP	ENSG00000100979	NUCLEAR + GOLGI	s10694	569	0.43	0.24	1108	0.39	0.24	Both replicates
HPA002033	POF1B	ENSG00000124429	NUCLEAR + GOLGI	s36770	1361	0.28	0.32	1151	0.38	0.37	Both replicates
HPA061958	RAD51C	ENSG00000108384	NUCLEAR + GOLGI	s11737	722	0.3	0.29	264	0.27	0.72	Both replicates
HPA034533	RCAN3	ENSG00000117602	NUCLEAR + GOLGI	s21932	1509	0.4	0.49	1066	0.4	0.47	Both replicates
HPA064674	REST	ENSG00000084093	NUCLEAR + GOLGI	s11933	396	0.55	0.43	743	0.58	0.5	Both replicates
HPA051960	RHBDD2	ENSG00000005486	NUCLEAR + GOLGI	s33021	1566	0.44	0.73	1120	0.2	0.17	Both replicates
HPA046041	RNF121	ENSG00000137522	NUCLEAR + GOLGI	s30676	659	0.13	0.23	511	0.22	0.25	Both replicates
HPA023434	SCRN2	ENSG00000141295	NUCLEAR + GOLGI	s195552	588	0.41	0.36	523	0.4	0.32	Both replicates
HPA025721	SDCCAG8	ENSG00000054282	NUCLEAR + GOLGI	s21235	1716	0.25	0.33	1380	0.27	0.44	Both replicates
HPA031242	SEC22C	ENSG00000093183	NUCLEAR + GOLGI	s17398	1531	0.37	0.54	1140	0.38	0.41	Both replicates
HPA058378	SYDE2	ENSG00000097096	NUCLEAR + GOLGI	s38563	712	0.67	0.41	1994	0.61	0.42	Both replicates
HPA030166	TJAP1	ENSG00000137221	NUCLEAR + GOLGI	s41180	1104	0.66	0.59	2051	0.64	0.48	Both replicates
HPA047509	TMEM176B	ENSG00000106565	NUCLEAR + GOLGI	s26297	1174	0.6	0.47	1560	0.71	0.6	Both replicates
HPA018189	TMEM87A	ENSG00000103978	NUCLEAR + GOLGI	s24836	867	0.68	0.6	1339	0.67	0.59	Both replicates
HPA065661	TOPORS	ENSG00000197579	NUCLEAR + GOLGI	s19912	940	0.32	0.44	725	0.47	0.44	Both replicates
HPA002570	TRIP11	ENSG00000100815	NUCLEAR + GOLGI	s17811	725	0.35	0.49	1069	0.35	0.28	Both replicates
HPA000530	TYMP	ENSG00000025708	NUCLEAR + GOLGI	s223460	955	0.27	0.31	1149	0.62	0.46	Both replicates
HPA060118	VTI1B	ENSG00000100568	NUCLEAR + GOLGI	s20556	423	0.57	0.51	631	0.35	0.29	Both replicates
HPA050064	ZNF576	ENSG00000124444	NUCLEAR + GOLGI	s35687	991	0.22	0.22	1267	0.56	0.56	Both replicates
HPA041124	ADIG	ENSG00000182035	NUCLEAR + GOLGI	s45336	1158	0.48	0.64	1470	0.52	0.6	Both replicates
HPA001598	ALX1	ENSG00000180318	NUCLEAR + GOLGI	s15617	829	0.29	0.31	742	0.4	0.49	Both replicates
HPA048137	ANKRD49	ENSG00000168876	NUCLEAR + GOLGI	s29584	787	0.21	0.37	941	0.29	0.65	Both replicates
HPA057276	C9orf64	ENSG00000165118	NUCLEAR + GOLGI	s38766	1238	0.55	0.39	1117	0.48	0.36	Both replicates
HPA024481	CEP112	ENSG00000154240	NUCLEAR + GOLGI	s47308	828	0.56	0.44	1320	0.67	0.53	Both replicates
HPA024460	CHMP6	ENSG00000176108	NUCLEAR + GOLGI	s35990	1333	0.47	0.53	810	0.42	0.65	Both replicates
HPA065386	CHRNA9	ENSG00000174343	NUCLEAR + GOLGI	s31017	1318	0.55	0.47	1175	0.65	0.61	Both replicates
HPA053679	ESCO2	ENSG00000171320	NUCLEAR + GOLGI	s45967	1681	0.66	0.74	925	0.66	0.63	Both replicates
HPA062110	FAM178B	ENSG00000168754	NUCLEAR + GOLGI	s27768	1385	0.46	0.37	110	0.43	0.45	Both replicates
HPA067765	GIPC3	ENSG00000179855	NUCLEAR + GOLGI	s195672	1556	0.66	0.65	840	0.74	0.74	Both replicates
HPA053945	GPC2	ENSG00000213420	NUCLEAR + GOLGI	s48126	923	0.72	0.64	694	0.55	0.67	Both replicates
HPA031704	GPR107	ENSG00000148358	NUCLEAR + GOLGI	s33678	1262	0.33	0.62	1000	0.31	0.57	Both replicates
HPA043160	IRX1	ENSG00000170549	NUCLEAR + GOLGI	s35713	627	0.14	0.21	472	0.36	0.42	Both replicates
HPA068724	KRT222	ENSG00000213424	NUCLEAR + GOLGI	s42860	1557	0.43	0.5	1145	0.5	0.47	Both replicates
HPA017600	LARP7	ENSG00000174720	NUCLEAR + GOLGI	s28353	1142	0.36	0.55	1147	0.39	0.58	Both replicates
HPA074382	LHX1	ENSG00000273706	NUCLEAR + GOLGI	s8165	399	0.34	0.53	647	0.47	0.64	Both replicates
HPA015538	LRIG2	ENSG00000198799	NUCLEAR + GOLGI	s19090	892	0.34	0.38	821	0.72	0.43	Both replicates
HPA030798	LRRIQ3	ENSG00000162620	NUCLEAR + GOLGI	s229429	753	0.18	0.25	737	0.3	0.4	Both replicates
HPA034558	MAN1A2	ENSG00000198162	NUCLEAR + GOLGI	s21432	1483	0.34	0.4	673	0.35	0.25	Both replicates
HPA057864	MPP7	ENSG00000150054	NUCLEAR + GOLGI	s44504	851	0.54	0.41	523	0.7	0.66	Both replicates
HPA015860	MYLK4	ENSG00000145949	NUCLEAR + GOLGI	s50672	1069	0.63	0.53	541	0.1	0.05	Both replicates
HPA054858	NHSL2	ENSG00000204131	NUCLEAR + GOLGI	s50732	308	0.48	0.48	1737	0.51	0.45	Both replicates
HPA056271	NLRP5	ENSG00000171487	NUCLEAR + GOLGI	s42974	639	0.25	0.2	657	0.42	0.33	Both replicates
HPA066828	NPAT	ENSG00000149308	NUCLEAR + GOLGI	s9665	381	0.26	0.29	652	0.47	0.51	Both replicates
HPA030125	NUDT18	ENSG00000275074	NUCLEAR + GOLGI	s36540	1870	0.73	0.69	943	0.68	0.75	Both replicates
HPA041030	OTOL1	ENSG00000182447	NUCLEAR + GOLGI	s43584	1063	0.29	0.25	894	0.58	0.41	Both replicates
HPA048123	PFDN6	ENSG00000204220	NUCLEAR + GOLGI	s20500	444	0.14	0.18	541	0.24	0.22	Both replicates
HPA007978	PTH1R	ENSG00000160801	NUCLEAR + GOLGI	s11478	363	0.46	0.56	764	0.6	0.74	Both replicates
HPA075020	SPOCK3	ENSG00000196104	NUCLEAR + GOLGI	s27167	246	0.41	0.63	1310	0.32	0.41	Both replicates
HPA032092	TATDN3	ENSG00000203705	NUCLEAR + GOLGI	s43305	1017	0.12	0.06	876	0.14	0.09	Both replicates
HPA043163	TMEM196	ENSG00000173452	NUCLEAR + GOLGI	s48737	1180	0.3	0.28	1628	0.57	0.73	Both replicates
HPA031678	TMEM209	ENSG00000146842	NUCLEAR + GOLGI	s39680	1155	0.41	0.39	786	0.66	0.53	Both replicates
HPA028995	TMEM92	ENSG00000167105	NUCLEAR + GOLGI	s225780	881	0.52	0.68	2224	0.63	0.47	Both replicates
HPA067184	TUT1	ENSG00000149016	NUCLEAR + GOLGI	s35029	832	0.63	0.55	1570	0.65	0.54	Both replicates
HPA028461	ZNF326	ENSG00000162664	NUCLEAR + GOLGI	s195971	1532	0.41	0.25	1232	0.53	0.31	Both replicates
HPA023070	ZNF526	ENSG00000167625	NUCLEAR + GOLGI	s41931	853	0.56	0.46	1460	0.71	0.57	Both replicates
HPA006171	AJUBA	ENSG00000129474	NUCLEAR + GOLGI	s39767	456	0.35	0.26	863	1.01	1.43	Single replicate
HPA039818	AP3B2	ENSG00000103723	NUCLEAR + GOLGI	s15639	723	0.86	0.83	418	0.65	0.55	Single replicate
HPA062995	APTX	ENSG00000137074	NUCLEAR + GOLGI	s29560	1166	0.73	0.54	360	1.47	2.35	Single replicate
HPA051019	ARFGAP1	ENSG00000101199	NUCLEAR + GOLGI	s31377	1661	0.48	0.77	1011	0.33	0.47	Single replicate
HPA026078	ARFGEF2	ENSG00000124198	NUCLEAR + GOLGI	s20730	1322	0.5	0.68	949	0.62	0.81	Single replicate
HPA040344	C11orf63	ENSG00000109944	NUCLEAR + GOLGI	s36514	1138	0.3	0.28	1404	0.78	1.04	Single replicate
HPA061793	CCNA2	ENSG00000145386	NUCLEAR + GOLGI	s2514	831	0.68	0.73	240	0.83	0.65	Single replicate
HPA040441	COG6	ENSG00000133103	NUCLEAR + GOLGI	s226918	1061	0.4	0.68	1061	1.13	1.21	Single replicate
HPA038394	CPEB4	ENSG00000113742	NUCLEAR + GOLGI	s37202	680	0.37	0.37	680	1.15	1.24	Single replicate
HPA019230	CRAT	ENSG00000095321	NUCLEAR + GOLGI	s3487	664	0.54	0.52	726	0.78	0.51	Single replicate
HPA036890	CWF19L1	ENSG00000095485	NUCLEAR + GOLGI	s30624	710	0.75	0.42	710	1.3	0.98	Single replicate
HPA038255	DEPDC1B	ENSG00000035499	NUCLEAR + GOLGI	s31517	975	0.54	0.69	1101	0.71	0.81	Single replicate
HPA053566	E2F3	ENSG00000112242	NUCLEAR + GOLGI	s4411	882	0.56	0.43	882	1	0.78	Single replicate
HPA053652	ENPP2	ENSG00000136960	NUCLEAR + GOLGI	s10267	785	0.33	0.71	1097	0.61	1.85	Single replicate
HPA041955	FAM184A	ENSG00000111879	NUCLEAR + GOLGI	s35963	1671	1.11	1.26	831	0.73	0.71	Single replicate
HPA007409	FAM20B	ENSG00000116199	NUCLEAR + GOLGI	s19231	370	0.45	0.42	low cell number			Single replicate
HPA070474	FMN2	ENSG00000155816	NUCLEAR + GOLGI	s32270	1256	0.67	1	1233	0.44	0.59	Single replicate
HPA024026	GBA2	ENSG00000070610	NUCLEAR + GOLGI	s33634	1347	0.36	0.38	1062	0.92	1.03	Single replicate
HPA040675	GOLGA4	ENSG00000144674	NUCLEAR + GOLGI	s5950	958	0.7	0.88	1260	0.52	0.55	Single replicate
HPA027208	GORAB	ENSG00000120370	NUCLEAR + GOLGI	s40928	653	0.65	1.18	623	0.44	0.56	Single replicate
HPA048956	GOSR2	ENSG00000108433	NUCLEAR + GOLGI	s18384	1133	0.3	0.34	1133	1.12	1.79	Single replicate
HPA042063	HOXB6	ENSG00000108511	NUCLEAR + GOLGI	s6803	791	0.51	0.33	429	0.88	0.5	Single replicate
HPA073624	HOXD1	ENSG00000128645	NUCLEAR + GOLGI	s6844	771	0.57	0.54	733	0.88	0.95	Single replicate
HPA065758	INPP5E	ENSG00000148384	NUCLEAR + GOLGI	s32191	1095	0.59	0.48	1095	1.16	1.35	Single replicate
HPA054232	JPH4	ENSG00000092051	NUCLEAR + GOLGI	s39071	863	1.13	1.33	708	0.27	0.49	Single replicate
HPA071556	KMT2C	ENSG00000055609	NUCLEAR + GOLGI	s33890	1060	1.23	1.52	2021	0.51	0.59	Single replicate
HPA039445	MED13L	ENSG00000123066	NUCLEAR + GOLGI	s23716	1107	0.67	0.83	841	0.59	0.73	Single replicate
HPA049198	MFAP3	ENSG00000037749	NUCLEAR + GOLGI	s8712	676	0.79	0.66	2722	0.56	0.34	Single replicate
HPA043045	MIER2	ENSG00000105556	NUCLEAR + GOLGI	s29142	1074	0.6	0.38	1074	1.29	0.88	Single replicate
HPA001429	NBN	ENSG00000104320	NUCLEAR + GOLGI	s9292	1354	1.05	0.4	2726	0.32	0.11	Single replicate
HPA031460	NR6A1	ENSG00000148200	NUCLEAR + GOLGI	s5660	1224	0.76	1.08	2054	0.43	0.35	Single replicate
HPA039144	OSBPL11	ENSG00000144909	NUCLEAR + GOLGI	s41698	862	0.57	1.08	801	0.45	0.57	Single replicate
HPA068860	PKMYT1	ENSG00000127564	NUCLEAR + GOLGI	s194986	733	0.38	0.6	1402	0.98	0.77	Single replicate
HPA068380	PLEKHA8	ENSG00000106086	NUCLEAR + GOLGI	s27309	213	0.15	0.04	2631	0.88	0.82	Single replicate
HPA053359	POLQ	ENSG00000051341	NUCLEAR + GOLGI	s21060	1289	1.36	1.35	768	0.71	0.69	Single replicate
HPA055043	PPP1R1C	ENSG00000150722	NUCLEAR + GOLGI	s45540	1223	0.89	0.79	334	0.65	0.61	Single replicate
HPA027553	PPP2R5C	ENSG00000078304	NUCLEAR + GOLGI	s10987	993	1.13	0.63	645	0.69	0.48	Single replicate
HPA058937	RASGRP3	ENSG00000152689	NUCLEAR + GOLGI	s24471	556	0.13	0.08	1303	0.16	0.1	Single replicate
HPA048969	RFX2	ENSG00000087903	NUCLEAR + GOLGI	s11968	1049	1.33	1.42	1509	0.6	0.51	Single replicate
HPA041144	RPUSD1	ENSG00000007376	NUCLEAR + GOLGI	s41415	1278	0.96	0.7	2699	0.49	0.34	Single replicate
HPA051805	SLC5A1	ENSG00000100170	NUCLEAR + GOLGI	s12953	1072	1.28	0.95	2129	0.45	0.27	Single replicate
HPA046056	STX1A	ENSG00000106089	NUCLEAR + GOLGI	s13589	978	0.72	0.44	834	0.79	0.41	Single replicate
HPA048047	SYAP1	ENSG00000169895	NUCLEAR + GOLGI	s41245	1577	0.72	0.98	1046	0.35	0.71	Single replicate
HPA014429	TAC1	ENSG00000006128	NUCLEAR + GOLGI	s13707	1499	0.72	0.71	1011	1.05	1.07	Single replicate
HPA004728	TGM3	ENSG00000125780	NUCLEAR + GOLGI	s14090	1367	0.73	0.66	1246	0.79	0.48	Single replicate
HPA045213	TMEM74B	ENSG00000125895	NUCLEAR + GOLGI	s30724	739	0.76	0.69	2349	0.66	0.63	Single replicate
HPA038123	TSHZ2	ENSG00000182463	NUCLEAR + GOLGI	s230333	1030	0.63	0.58	837	0.86	1.01	Single replicate
HPA014002	TSPAN9	ENSG00000011105	NUCLEAR + GOLGI	s21333	859	0.62	0.6	1146	1.33	1.03	Single replicate
HPA061074	USP25	ENSG00000155313	NUCLEAR + GOLGI	s223825	1031	0.89	0.89	1318	0.55	0.45	Single replicate
HPA035844	USP53	ENSG00000145390	NUCLEAR + GOLGI	s29145	1843	0.42	0.37	1222	0.79	0.58	Single replicate
HPA038837	ZC3H12C	ENSG00000149289	NUCLEAR + GOLGI	s40050	921	0.69	0.58	1008	0.83	0.78	Single replicate
HPA059642	ZDHHC7	ENSG00000153786	NUCLEAR + GOLGI	s31109	827	0.38	0.5	297	0.66	0.86	Single replicate
HPA049141	ZKSCAN2	ENSG00000155592	NUCLEAR + GOLGI	s50897	828	0.72	0.76	700	0.43	0.59	Single replicate
HPA031445	BROX	ENSG00000162819	NUCLEAR + GOLGI	s45174	985	0.77	0.47	1172	0.71	0.29	Single replicate
HPA020300	COG5	ENSG00000164597	NUCLEAR + GOLGI	s20487	997	0.66	0.69	997	0.95	1.06	Single replicate
HPA040188	DENND4B	ENSG00000198837	NUCLEAR + GOLGI	s19209	375	0.67	0.28	746	0.69	0.94	Single replicate
HPA073007	DUSP7	ENSG00000164086	NUCLEAR + GOLGI	s4381	664	0.45	0.35	664	1.06	0.99	Single replicate
HPA037790	DYDC1	ENSG00000170788	NUCLEAR + GOLGI	s225672	1622	0.77	0.59	1004	0.75	0.53	Single replicate
HPA012601	FABP6	ENSG00000170231	NUCLEAR + GOLGI	s4980	1178	0.47	0.32	1581	0.96	0.64	Single replicate
HPA036126	HKR1	ENSG00000181666	NUCLEAR + GOLGI	s49673	877	0.49	0.46	877	0.67	0.96	Single replicate
HPA021517	ING2	ENSG00000168556	NUCLEAR + GOLGI	s7431	758	0.77	0.31	422	0.54	0.46	Single replicate
HPA001027	KCNRG	ENSG00000198553	NUCLEAR + GOLGI	s226145	1335	0.43	0.36	1335	1.16	0.87	Single replicate
HPA024629	KLF17	ENSG00000171872	NUCLEAR + GOLGI	s43260	1363	0.67	0.54	1363	1.24	1.41	Single replicate
HPA052489	LDLRAD1	ENSG00000203985	NUCLEAR + GOLGI	s52214	low cell number			1651	0.5	0.38	Single replicate
HPA001193	MAGEB1	ENSG00000214107	NUCLEAR + GOLGI	s8455	721	1.23	1.68	1597	0.31	0.36	Single replicate
HPA001015	MECP2	ENSG00000169057	NUCLEAR + GOLGI	s8644	1324	0.46	0.33	1324	1.75	1.92	Single replicate
HPA006433	MYRIP	ENSG00000170011	NUCLEAR + GOLGI	s24758	1358	0.71	0.57	2592	0.95	1.39	Single replicate
HPA035667	PCDHA3	ENSG00000255408	NUCLEAR + GOLGI	s32004	505	1.1	0.67	2502	0.42	0.46	Single replicate
HPA057910	PLCB1	ENSG00000182621	NUCLEAR + GOLGI	s23358	1544	0.31	0.41	1249	0.37	0.8	Single replicate
HPA039337	POLR1D	ENSG00000186184	NUCLEAR + GOLGI	s200514	331	0.2	0.16	1398	0.94	0.6	Single replicate
HPA054114	SERTAD1	ENSG00000197019	NUCLEAR + GOLGI	s195182	1011	0.65	0.76	2470	0.51	0.47	Single replicate
HPA013977	SLC6A9	ENSG00000196517	NUCLEAR + GOLGI	s12991	241	0.37	0.44	103	0.58	0.83	Single replicate
HPA000882	SYAP1	ENSG00000169895	NUCLEAR + GOLGI	s41244	1493	0.73	0.96	1350	0.5	0.63	Single replicate
HPA030624	TNFAIP2	ENSG00000185215	NUCLEAR + GOLGI	s14258	698	0.47	0.46	692	1.19	0.59	Single replicate
HPA054332	USP1	ENSG00000162607	NUCLEAR + GOLGI	s14724	541	0.49	0.37	732	1.08	0.82	Single replicate
HPA035575	ZCCHC4	ENSG00000168228	NUCLEAR + GOLGI	s26409	1082	0.55	0.37	1406	0.94	0.65	Single replicate
HPA037740	ZNF527	ENSG00000189164	NUCLEAR + GOLGI	s39074	1455	0.75	0.72	1298	0.8	0.68	Single replicate
HPA003227	ZNF90	ENSG00000213988	NUCLEAR + GOLGI	s229860	514	0.48	0.82	693	0.5	0.47	Single replicate
HPA020973	MURC	ENSG00000170681	CYTOPLASMIC	s51226	1191	0.53	0.74	2323	0.26	0.3
HPA023880	PAGE4	ENSG00000101951	CYTOPLASMIC	s228508	1129	0.87	0.56	1971	0.52	0.38
HPA073245	ARIH1	ENSG00000166233	GOLGI	s223659	246	0.78	0.66	304	1.01	0.79
HPA040471	ATG3	ENSG00000144848	GOLGI	s34731	1061	0.81	0.66	1344	1.03	0.56
HPA047834	BHLHA15	ENSG00000180535	GOLGI	s195809	930	0.78	0.79	815	0.75	0.82
HPA023256	CCDC25	ENSG00000147419	GOLGI	s30539	207	0.87	0.9	708	0.71	0.6
HPA056911	CGNL1	ENSG00000128849	GOLGI	s39741	1253	1.06	1.18	1253	1.08	1.09
HPA055477	CHD5	ENSG00000116254	GOLGI	s24987	956	0.49	0.5	516	0.57	0.58
HPA059578	FAM89A	ENSG00000182118	GOLGI	s51662	688	0.84	1.14	610	0.71	0.58
HPA063622	FEM1A	ENSG00000141965	GOLGI	s30938	771	0.35	0.38	829	0.35	0.33
HPA049100	FMO4	ENSG00000076258	GOLGI	s5308	1114	0.65	0.5	981	0.77	0.52
HPA038449	FRMD4A	ENSG00000151474	GOLGI	s31261	1457	0.48	0.42	1457	1.05	0.65
HPA063778	GLT8D1	ENSG00000016864	GOLGI	s31610	1293	0.39	0.46	841	0.43	0.49
HPA021799	GOLGA2	ENSG00000167110	GOLGI	s5942	low cell number			low cell number
HPA002315	GOLIM4	ENSG00000173905	GOLGI	s26171	2033	0.12	0.77	888	0.11	0.62
HPA055841	GOLPH3	ENSG00000113384	GOLGI	s34401	354	0.39	0.44	100	0.46	0.63
HPA012050	KRT23	ENSG00000108244	GOLGI	s24877	1157	0.38	0.39	1157	0.94	2.92
HPA041421	LHFPL4	ENSG00000156959	GOLGI	s226388	1217	0.84	0.61	675	0.82	0.59
HPA039762	NID2	ENSG00000087303	GOLGI	s22395	415	0.85	1.07	198	0.79	0.81
HPA024503	OTUD6B	ENSG00000155100	GOLGI	s28435	1142	0.27	0.23	571	0.42	0.23
HPA041475	PKD1L3	ENSG00000277481	GOLGI	s50904	1504	0.97	0.94	310	0.94	0.58
HPA061549	PPP4R1	ENSG00000154845	GOLGI	s124	234	0.71	0.51	324	0.96	0.68
HPA062741	PRR36	ENSG00000183248	GOLGI	s228235	1314	0.4	0.47	917	0.28	0.35
HPA035806	RBM20	ENSG00000203867	GOLGI	s49083	1323	0.19	0.22	774	0.2	0.25
HPA036074	RNPEP	ENSG00000176393	GOLGI	s12087	895	0.9	0.74	311	0.7	0.41
HPA019194	SCAMP2	ENSG00000140497	GOLGI	s19576	1339	0.44	0.67	770	0.22	0.43
HPA004795	SLC10A2	ENSG00000125255	GOLGI	s13037	159	0.46	0.54	365	0.42	0.24
HPA001358	STX5	ENSG00000162236	GOLGI	s13600	896	0.76	0.86	348	0.74	0.68
HPA043349	TCF7	ENSG00000081059	GOLGI	s13877	664	0.89	1.19	2229	1.05	0.95
HPA039790	THAP2	ENSG00000173451	GOLGI	s38016	1032	0.83	0.65	538	0.81	0.66
HPA036823	VWA5B2	ENSG00000145198	GOLGI	s40252	1145	0.79	0.52	1151	0.54	0.74
HPA072685	ZC2HC1B	ENSG00000118491	GOLGI	s225758	1216	0.47	0.58	1681	0.56	0.68
HPA053287	AGPAT4	ENSG00000026652	GOLGI + ER	s32331	1244	0.56	0.37	1667	0.87	0.55
HPA040602	RPRD1A	ENSG00000141425	GOLGI + ER	s30412	1141	0.74	0.34	467	0.95	0.29
HPA036087	SLC35A2	ENSG00000102100	GOLGI + PUNCTATE	s14638	979	0.54	0.52	374	0.46	0.39
HPA003601	BUB3	ENSG00000154473	NO STAINING	s17555	905	0.05	0.18	2066	0.06	0.27
HPA003317	CUX1	ENSG00000257923	NO STAINING	s3770	low cell number			low cell number
HPA029944	EVA1C	ENSG00000166979	NO STAINING	s33961	1277	0.15	296.85	1404	0.82	0.99
HPA051564	FAM210A	ENSG00000177150	NO STAINING	s42879	910	0.62	0.5	229	0.92	0.63
HPA001677	GOLIM4	ENSG00000173905	NO STAINING	s26170	low cell number			low cell number
HPA017602	KCTD17	ENSG00000100379	NO STAINING	s36215	2027	0.97	0.98	1436	0.99	0.84
HPA074425	MIR6883	ENSG00000179094	NO STAINING	s10301	520	1.05	1.1	510	0.8	0.67
HPA066704	POLL	ENSG00000166169	NO STAINING	s26198	355	0.63	0.68	2713	0.83	0.78
HPA031639	SLIT3	ENSG00000184347	NO STAINING	s13122	1539	1.09	1.08	669	0.88	0.85
HPA067627	AARD	ENSG00000205002	NUCLEAR	s54337	1304	0.46	0.64	639	1.32	0.77
HPA039819	BET1L	ENSG00000177951	NUCLEAR	s27816	1063	0.76	1.03	1278	0.64	0.56
HPA037581	CFAP70	ENSG00000156042	NUCLEAR	s42226	880	0.76	0.66	990	2.19	1.25
HPA028024	COPA	ENSG00000122218	NUCLEAR	s3368	140	0.31	0.33	98	0.6	0.6
HPA060961	DUOX2	ENSG00000140279	NUCLEAR	s27012	685	1.53	1.96	988	0.8	0.69
HPA031976	EDN1	ENSG00000078401	NUCLEAR	s4457	731	0.63	0.57	516	0.41	0.45
HPA060277	ELF4	ENSG00000102034	NUCLEAR	s4626	1487	0.16	0.11	950	0.21	0.14
HPA063410	ENTHD2	ENSG00000167302	NUCLEAR	s44886	831	0.68	0.37	1105	0.45	0.26
HPA035384	ERI2	ENSG00000196678	NUCLEAR	s41331	376	1.57	1.07	238	1.04	0.67
HPA058814	FAM107B	ENSG00000065809	NUCLEAR	s228305	1644	0.48	0.45	859	0.72	0.63
HPA003093	FAM199X	ENSG00000123575	NUCLEAR	s44185	1273	1.14	1.11	1273	0.92	0.84
HPA024016	FAM205A	ENSG00000205108	NUCLEAR	s52545	769	0.97	1.08	769	0.98	0.8
HPA019338	FAM219A	ENSG00000164970	NUCLEAR	s47501	1189	0.64	0.79	1189	0.53	0.69
HPA061744	FPR1	ENSG00000171051	NUCLEAR	s5351	1557	0.7	0.47	672	0.51	0.28
HPA027617	GDPD1	ENSG00000153982	NUCLEAR	s49519	941	0.3	0.28	352	0.33	0.25
HPA056426	GLIS3	ENSG00000107249	NUCLEAR	s46765	1688	0.42	0.27	950	0.4	0.37
HPA054472	GOSR2	ENSG00000108433	NUCLEAR	s18384	1720	0.43	0.51	1720	0.79	1.42
HPA024520	GZF1	ENSG00000125812	NUCLEAR	s34713	886	0.84	0.55	591	0.55	0.37
HPA052052	HDAC3	ENSG00000171720	NUCLEAR	s16876	896	0.47	0.34	625	0.82	0.53
HPA050822	KCTD15	ENSG00000153885	NUCLEAR	s35478	718	0.38	0.2	893	0.56	0.41
HPA035062	MAST3	ENSG00000099308	NUCLEAR	s22870	980	0.7	0.64	715	0.61	0.52
HPA052977	MECOM	ENSG00000085276	NUCLEAR	s4872	1124	0.88	0.91	799	1.06	0.95
HPA052978	MECOM	ENSG00000085277	NUCLEAR	s4874	1435	0.93	0.92	1031	1.03	0.97
HPA002738	NAB1	ENSG00000138386	NUCLEAR	s9244	1421	0.43	0.36	435	0.56	0.5
HPA049364	NPPA	ENSG00000175206	NUCLEAR	s9680	195	0.2	0.21	300	0.41	0.3
HPA071165	OAZ1	ENSG00000104904	NUCLEAR	s82	608	0.41	0.24	625	0.64	0.42
HPA036588	PIWIL4	ENSG00000134627	NUCLEAR	s44571	785	0.55	0.58	221	0.9	0.9
HPA057034	PLPPR3	ENSG00000129951	NUCLEAR	s195388	1436	0.9	0.93	737	0.86	0.88
HPA020083	PNPLA8	ENSG00000135241	NUCLEAR	s27072	1131	0.23	0.29	1307	0.47	0.37
HPA043773	PRDM16	ENSG00000142611	NUCLEAR	s34347	1630	0.73	0.71	1278	0.69	0.8
HPA071537	PTBP3	ENSG00000119314	NUCLEAR	s19412	1070	0.79	0.9	339	0.84	0.89
HPA059607	RHBDL3	ENSG00000141314	NUCLEAR	s46344	1486	0.79	0.8	668	0.59	0.49
HPA024686	RP1L1	ENSG00000183638	NUCLEAR	s41282	602	0.45	0.35	1181	0.3	0.2
HPA069869	SACM1L	ENSG00000211456	NUCLEAR	s22646	767	0.44	0.43	809	0.37	0.41
HPA062975	SLC22A15	ENSG00000163393	NUCLEAR	s30817	1209	0.35	0.28	441	0.37	0.29
HPA035373	SLC30A5	ENSG00000145740	NUCLEAR	s220	1316	0.69	0.76	635	0.4	0.42
HPA023161	SLC38A10	ENSG00000157637	NUCLEAR	s42758	169	0.25	0.27	220	0.26	0.34
HPA055300	STX12	ENSG00000117758	NUCLEAR	s24308	1684	0.51	0.67	1062	0.73	0.77
HPA030233	SUHW4	ENSG00000137871	NUCLEAR	s29506	1457	0.93	0.74	1251	0.85	0.51
HPA047813	SYCE3	ENSG00000217442	NUCLEAR	s55594	1168	0.9	0.77	762	0.85	1.12
HPA013328	SYDE1	ENSG00000105137	NUCLEAR	s39919	1746	0.39	0.38	679	0.41	0.56
HPA030665	SYNPO2	ENSG00000172403	NUCLEAR	s46897	1915	0.67	0.62	1276	0.7	0.64
HPA028850	TFAP2A	ENSG00000137203	NUCLEAR	s14004	760	0.45	0.14	237	0.85	0.29
HPA068572	TIAM1	ENSG00000156299	NUCLEAR	s14138	1629	0.91	0.79	1435	1.08	0.99
HPA044330	TMEM104	ENSG00000109066	NUCLEAR	s229808	1452	0.35	0.3	1278	0.43	0.35
HPA014550	TMEM14EP	ENSG00000221962	NUCLEAR	s56198	878	0.54	0.8	1427	0.72	0.97
HPA068318	TNFSF10	ENSG00000121858	NUCLEAR	s16664	1045	0.34	0.39	908	0.5	0.43
HPA054376	TRRAP	ENSG00000196367	NUCLEAR	s15796	995	0.89	0.54	577	0.58	0.58
HPA037000	UBA6	ENSG00000033178	NUCLEAR	s30516	1679	0.99	1.07	1237	0.96	0.85
HPA020124	UBN2	ENSG00000157741	NUCLEAR	s48484	402	0.81	0.6	1091	0.76	0.5
HPA017886	WDR45B	ENSG00000141580	NUCLEAR	s32117	1165	0.2	0.17	1439	0.32	0.26
HPA069939	ZNF136	ENSG00000196646	NUCLEAR	s15174	2000	0.59	0.38	1010	0.72	0.54
HPA036515	ZNF622	ENSG00000173545	NUCLEAR	s40389	649	0.41	0.51	737	0.83	0.84
HPA004705	ZNF75D	ENSG00000186376	NUCLEAR	s15118	1114	0.75	0.67	1078	0.93	0.64
HPA018211	ZSWIM5	ENSG00000162415	NUCLEAR	s33499	692	0.61	0.51	559	0.48	0.56
HPA043625	OSBP	ENSG00000110048	NUCLEAR + CYTOPLASMIC	s9916	1372	0.65	0.73	2487	0.43	0.44
HPA063323	SERTAD1	ENSG00000197019	NUCLEAR + CYTOPLASMIC	s26777	856	0.93	1.05	2078	0.99	1.23
HPA036253	UROC1	ENSG00000159650	NUCLEAR + CYTOPLASMIC + PUNCTATE	s43631	1406	0.65	0.55	1128	0.78	0.51
HPA035403	ADI1	ENSG00000182551	NUCLEAR + GOLGI	s30571	529	1.02	0.91	906	0.81	0.58
HPA046300	AKTIP	ENSG00000166971	NUCLEAR + GOLGI	s34692	1236	0.81	0.83	1133	1.23	0.68
HPA037375	ARFIP1	ENSG00000164144	NUCLEAR + GOLGI	s26006	413	0.71	0.98	594	0.78	1.21
HPA004806	ASH1L	ENSG00000116539	NUCLEAR + GOLGI	s31701	1006	0.98	0.71	906	1.02	0.79
HPA037013	C10orf113	ENSG00000204683	NUCLEAR + GOLGI	s51885	1003	0.69	0.82	548	0.9	0.96
HPA039493	C11orf57	ENSG00000150776	NUCLEAR + GOLGI	s30466	1230	0.72	0.87	1097	0.8	0.99
HPA061739	C12orf43	ENSG00000157895	NUCLEAR + GOLGI	s35070	1085	0.94	0.5	737	0.79	0.25
HPA048649	C20orf96	ENSG00000196476	NUCLEAR + GOLGI	s44329	848	0.79	1.06	743	0.7	0.87
HPA053065	C8orf34	ENSG00000165084	NUCLEAR + GOLGI	s41988	1087	0.8	0.78	619	0.89	0.83
HPA064258	CACNA1A	ENSG00000141837	NUCLEAR + GOLGI	s2278	482	0.98	0.6	1140	0.81	0.6
HPA008228	CBX4	ENSG00000141582	NUCLEAR + GOLGI	s16233	845	0.89	0.82	1247	1.06	1.25
HPA038169	CCDC91	ENSG00000123106	NUCLEAR + GOLGI	s30672	650	0.72	1.08	771	0.63	0.91
HPA037830	CDC123	ENSG00000151465	NUCLEAR + GOLGI	s16946	1312	1.26	1.13	1312	1.07	1
HPA074956	CLDN19	ENSG00000164007	NUCLEAR + GOLGI	s229813	1375	0.93	0.71	1118	1	0.66
HPA036749	CWC22	ENSG00000163510	NUCLEAR + GOLGI	s33633	1283	1.39	0.92	1283	0.84	0.71
HPA039649	GAS2L3	ENSG00000139354	NUCLEAR + GOLGI	s49235	1275	0.88	0.74	1275	0.75	0.77
HPA028549	HSPA6	ENSG00000173110	NUCLEAR + GOLGI	s6984	648	0.78	0.66	728	0.94	0.9
HPA043550	IL17RD	ENSG00000144730	NUCLEAR + GOLGI	s29388	1494	0.97	1.07	1494	0.95	1.24
HPA003980	IL18	ENSG00000150782	NUCLEAR + GOLGI	s7392	1488	0.84	0.66	1296	1	0.57
HPA038104	IZUMO1	ENSG00000182264	NUCLEAR + GOLGI	s226185	low cell number			low cell number
HPA053523	KAT6A	ENSG00000083168	NUCLEAR + GOLGI	s15534	2074	1.06	1.06	986	1.24	0.83
HPA070593	KCNMB4	ENSG00000135643	NUCLEAR + GOLGI	s26203	low cell number			low cell number
HPA002111	KDM6A	ENSG00000147050	NUCLEAR + GOLGI	s14735	674	1	0.8	306	1.06	0.66
HPA030088	LMX1A	ENSG00000162761	NUCLEAR + GOLGI	s8239	738	0.82	0.56	1776	0.77	0.47
HPA029314	MASP2	ENSG00000009724	NUCLEAR + GOLGI	s195064	1254	1.13	1.15	1254	1.24	0.48
HPA021121	MYO18A	ENSG00000196535	NUCLEAR + GOLGI	s53153	753	0.97	1.13	516	0.84	0.87
HPA010606	NR2E3	ENSG00000278570	NUCLEAR + GOLGI	s19434	388	0.58	0.95	948	0.87	0.7
HPA065221	PATL2	ENSG00000229474	NUCLEAR + GOLGI	s458177	635	0.81	0.31	340	0.89	0.62
HPA059491	PATZ1	ENSG00000100105	NUCLEAR + GOLGI	s24176	1449	0.82	0.75	929	0.84	0.81
HPA063319	PDGFRL	ENSG00000104213	NUCLEAR + GOLGI	s12	760	1.04	0.88	789	0.73	0.77
HPA001569	PIK3R1	ENSG00000145675	NUCLEAR + GOLGI	s10535	1387	1.07	1.12	878	1	0.83
HPA060265	PRR14	ENSG00000156858	NUCLEAR + GOLGI	s35381	882	0.87	0.74	417	0.81	0.48
HPA041965	RASGRF1	ENSG00000058335	NUCLEAR + GOLGI	s11825	1285	0.87	0.72	313	0.76	0.6
HPA037899	SERINC5	ENSG00000164300	NUCLEAR + GOLGI	s48831	1479	0.78	0.7	837	0.78	0.83
HPA053509	SIGLEC15	ENSG00000197046	NUCLEAR + GOLGI	s49553	285	1.06	1	1507	1.08	0.73
HPA044174	SLC22A8	ENSG00000149452	NUCLEAR + GOLGI	s17943	1575	1.03	0.91	831	0.99	1.07
HPA002191	STX3	ENSG00000166900	NUCLEAR + GOLGI	s13593	1219	0.75	0.81	923	0.79	0.66
HPA038558	STX6	ENSG00000135823	NUCLEAR + GOLGI	s19960	low cell number			low cell number
HPA001540	STX8	ENSG00000170310	NUCLEAR + GOLGI	s18183	1265	0.71	0.77	1013	0.74	0.93
HPA006429	TAF7	ENSG00000178913	NUCLEAR + GOLGI	s13748	915	0.53	1	733	0.96	1.48
HPA063177	TFCP2	ENSG00000135457	NUCLEAR + GOLGI	s14017	721	1.1	1.05	347	0.93	1.09
HPA012609	TGOLN2	ENSG00000152291	NUCLEAR + GOLGI	s20854	low cell number			low cell number
HPA039704	TIPIN	ENSG00000075131	NUCLEAR + GOLGI	s29865	1479	0.89	0.71	1676	0.91	0.67
HPA015305	TNRC6A	ENSG00000090905	NUCLEAR + GOLGI	s26155	1153	0.83	0.81	1509	1.03	0.95
HPA038252	TTC33	ENSG00000113638	NUCLEAR + GOLGI	s24062	973	1.56	0.88	779	1.09	0.58
HPA038283	USO1	ENSG00000138768	NUCLEAR + GOLGI	s16390	919	0.48	0.83	1311	0.61	1.33
HPA005719	USP33	ENSG00000077254	NUCLEAR + GOLGI	s22872	1045	0.87	0.97	1388	1.46	1.49
HPA024745	VPS28	ENSG00000160948	NUCLEAR + GOLGI	s27578	low cell number			low cell number
HPA046094	WDR82	ENSG00000164091	NUCLEAR + GOLGI	s58697	395	1.27	1.43	1481	2.95	0.12
HPA063699	YIPF3	ENSG00000137207	NUCLEAR + GOLGI	s24608	747	0.49	1.49	801	0.53	1.28
HPA050994	ZBED5	ENSG00000236287	NUCLEAR + GOLGI	s458489	999	0.76	0.56	1060	0.96	0.74
HPA006144	ZNF18	ENSG00000154957	NUCLEAR + GOLGI	s15040	958	0.79	0.66	1288	0.9	0.69
HPA052994	ZNF569	ENSG00000196437	NUCLEAR + GOLGI	s223357	579	0.8	0.58	927	1.1	0.91
HPA065022	ABR	ENSG00000159842	NUCLEAR + PUNCTATE	s878	1164	0.9	0.99	836	1.02	0.95
HPA037822	AKR1E2	ENSG00000165568	NUCLEAR + PUNCTATE	s38020	781	1.11	1.05	795	0.79	0.56
HPA037821	AKR1E2	ENSG00000165568	NUCLEAR + PUNCTATE	s38019	1131	0.68	0.88	1432	1	0.95
HPA021759	ANKRD40	ENSG00000154945	NUCLEAR + PUNCTATE	s40633	869	0.82	1.08	1223	0.85	0.91
HPA028921	BHLHE40	ENSG00000134107	NUCLEAR + PUNCTATE	s16282	594	0.63	0.48	407	0.69	0.35
HPA065706	SMIM13	ENSG00000224531	NUCLEAR + PUNCTATE	s230305	1204	0.91	0.81	1316	0.91	0.93
HPA039590	SPATC1	ENSG00000186583	NUCLEAR + PUNCTATE	s51733	1028	0.82	0.89	1366	0.87	1.18
HPA014562	STARD9	ENSG00000159433	NUCLEAR + PUNCTATE	s33209	1592	0.87	0.83	1267	1.01	0.99
HPA035863	AP1AR	ENSG00000138660	PUNCTATE STR.	s30870	907	0.74	0.63	837	0.87	0.66
HPA061742	ASB13	ENSG00000196372	PUNCTATE STR.	s228200	1114	0.99	1.04	1206	0.9	0.68
HPA055748	CAND1	ENSG00000111530	PUNCTATE STR.	s31618	657	1.23	0.98	1178	0.88	0.74
HPA056288	CCNI2	ENSG00000205089	PUNCTATE STR.	s55919	711	1.18	0.8	832	0.78	0.58
HPA040758	COG7	ENSG00000168434	PUNCTATE STR.	s40822	1295	0.93	1.16	704	1.01	0.99
HPA067496	PSEN1	ENSG00000080815	PUNCTATE STR.	s111	1316	0.86	0.77	1200	0.9	1.1
HPA036516	SLCO4C1	ENSG00000173930	PUNCTATE STR.	s51449	325	0.72	0.6	337	1.04	0.78
HPA059857	TNFSF9	ENSG00000125657	PUNCTATE STR.	s16666	low cell number			low cell number
HPA071190	UHMK1	ENSG00000152332	PUNCTATE STR.	s43238	1052	0.24	0.27	1115	0.47	0.38
HPA065660	UHMK1	ENSG00000152332	PUNCTATE STR.	s43238	1391	0.55	0.47	1202	0.7	0.56

## Sheet: candidate_annotations
Gene Symbol	Ensembl ID	Protein name	Gene Ontology (biological process)	functional annotations	downstream characterisation
CCAR1	ENSG00000060339	Cell division cycle and apoptosis regulator protein 1 (Cell cycle and apoptosis regulatory protein 1) (CARP-1) (Death inducer with SAP domain)	apoptotic process [GO:0006915]; cell cycle [GO:0007049]; positive regulation of apoptotic process [GO:0043065]; positive regulation of cell migration [GO:0030335]; positive regulation of cell population proliferation [GO:0008284]; protein ubiquitination [GO:0016567]; ubiquitin-dependent protein catabolic process [GO:0006511]	cell cycle	further characterised
SDCCAG8	ENSG00000054282	Serologically defined colon cancer antigen 8 (Antigen NY-CO-8) (Centrosomal colon cancer autoantigen protein) (hCCCAP)	cell projection organization [GO:0030030]; centrosome cycle [GO:0007098]; establishment of cell polarity [GO:0030010]; microtubule organizing center organization [GO:0031023]; neuron migration [GO:0001764]; regulation of cilium assembly [GO:1902017]; tube formation [GO:0035148]	cell cycle	further characterised
AJUBA	ENSG00000129474	LIM domain-containing protein ajuba	calcium-dependent cell-cell adhesion via plasma membrane cell adhesion molecules [GO:0016339]; cell cycle [GO:0007049]; cytoskeleton organization [GO:0007010]; focal adhesion assembly [GO:0048041]; glycerophospholipid biosynthetic process [GO:0046474]; I-kappaB kinase/NF-kappaB signaling [GO:0007249]; lamellipodium assembly [GO:0030032]; miRNA-mediated gene silencing [GO:0035195]; negative regula…	cell cycle
BROX	ENSG00000162819	BRO1 domain-containing protein BROX (BRO1 domain- and CAAX motif-containing protein)	mitotic nuclear membrane reassembly [GO:0007084]	cell cycle
E2F3	ENSG00000112242	Transcription factor E2F3 (E2F-3)	G1/S transition of mitotic cell cycle [GO:0000082]; negative regulation of fat cell proliferation [GO:0070345]; positive regulation of cell population proliferation [GO:0008284]; positive regulation of transcription by RNA polymerase II [GO:0045944]; positive regulation of vascular associated smooth muscle cell apoptotic process [GO:1905461]; protein import into nucleus [GO:0006606]; regulation o…	cell cycle
MECP2	ENSG00000169057	Methyl-CpG-binding protein 2 (MeCp-2 protein) (MeCp2)	adult locomotory behavior [GO:0008344]; behavioral fear response [GO:0001662]; biogenic amine metabolic process [GO:0006576]; cardiolipin metabolic process [GO:0032048]; catecholamine secretion [GO:0050432]; cerebellum development [GO:0021549]; dendrite development [GO:0016358]; excitatory postsynaptic potential [GO:0060079]; glial cell proliferation [GO:0014009]; glucocorticoid metabolic process…	cell cycle
NPAT	ENSG00000149308	Protein NPAT (Nuclear protein of the ataxia telangiectasia mutated locus) (Nuclear protein of the ATM locus) (p220)	in utero embryonic development [GO:0001701]; positive regulation of DNA-templated transcription [GO:0045893]; positive regulation of transcription by RNA polymerase II [GO:0045944]; regulation of gene expression [GO:0010468]; regulation of transcription involved in G1/S transition of mitotic cell cycle [GO:0000083]	cell cycle
PKMYT1	ENSG00000127564	Membrane-associated tyrosine- and threonine-specific cdc2-inhibitory kinase (EC 2.7.11.1) (Myt1 kinase)	G2/M transition of mitotic cell cycle [GO:0000086]; mitotic cell cycle [GO:0000278]; protein phosphorylation [GO:0006468]; regulation of cyclin-dependent protein serine/threonine kinase activity [GO:0000079]; regulation of mitotic nuclear division [GO:0007088]	cell cycle
PLAGL1	ENSG00000118495	Zinc finger protein PLAGL1 (Lost on transformation 1) (LOT-1) (Pleiomorphic adenoma-like protein 1) (Tumor suppressor ZAC)	apoptotic process [GO:0006915]; positive regulation of transcription by RNA polymerase II [GO:0045944]; regulation of cell cycle [GO:0051726]	cell cycle
PPP1R1C	ENSG00000150722	Protein phosphatase 1 regulatory subunit 1C (Inhibitor-5 of protein phosphatase 1) (IPP5)	cell cycle [GO:0007049]; cell division [GO:0051301]; intracellular signal transduction [GO:0035556]	cell cycle
CCNA2	ENSG00000145386	Cyclin-A2 (Cyclin-A) (Cyclin A)	animal organ regeneration [GO:0031100]; cell cycle G1/S phase transition [GO:0044843]; cell division [GO:0051301]; cellular response to cocaine [GO:0071314]; cellular response to estradiol stimulus [GO:0071392]; cellular response to hypoxia [GO:0071456]; cellular response to insulin-like growth factor stimulus [GO:1990314]; cellular response to leptin stimulus [GO:0044320]; cellular response to l…	cell cycle & insulin secretion regulation
FAM214A	ENSG00000047346	Atos homolog protein A		DNA damage response	further characterised
LRIG2	ENSG00000198799	Leucine-rich repeats and immunoglobulin-like domains protein 2 (LIG-2)	innervation [GO:0060384]; membrane protein ectodomain proteolysis [GO:0006509]; negative regulation of axon regeneration [GO:0048681]; negative regulation of membrane protein ectodomain proteolysis [GO:0051045]; positive regulation of protein localization to cell surface [GO:2000010]; protein localization to cell surface [GO:0034394]; regulation of neuron migration [GO:2001222]; regulation of pla…	DNA damage response	further characterised
LRRIQ3	ENSG00000162620	Leucine-rich repeat and IQ domain-containing protein 3 (Leucine-rich repeat-containing protein 44)		DNA damage response	further characterised
PFDN6	ENSG00000204220	Prefoldin subunit 6 (Protein Ke2)	chaperone-mediated protein complex assembly [GO:0051131]; negative regulation of amyloid fibril formation [GO:1905907]; protein folding [GO:0006457]; protein stabilization [GO:0050821]	DNA damage response	further characterised
PPP2R5C	ENSG00000078304	Serine/threonine-protein phosphatase 2A 56 kDa regulatory subunit gamma isoform (PP2A B subunit isoform B'-gamma) (PP2A B subunit isoform B56-gamma) (PP2A B subunit isoform PR61-gamma) (PP2A B subunit isoform R5-gamma) (Renal carcinoma antigen NY-REN-29)	DNA damage response, signal transduction by p53 class mediator resulting in cell cycle arrest [GO:0006977]; intrinsic apoptotic signaling pathway in response to DNA damage by p53 class mediator [GO:0042771]; negative regulation of cell population proliferation [GO:0008285]; proteasome-mediated ubiquitin-dependent protein catabolic process [GO:0043161]; protein dephosphorylation [GO:0006470]; sign…	DNA damage response
ING2	ENSG00000168556	Inhibitor of growth protein 2 (Inhibitor of growth 1-like protein) (ING1Lp) (p32) (p33ING2)	chromatin organization [GO:0006325]; DNA damage response [GO:0006974]; flagellated sperm motility [GO:0030317]; male germ-line stem cell asymmetric division [GO:0048133]; male meiosis I [GO:0007141]; negative regulation of cell migration [GO:0030336]; negative regulation of intrinsic apoptotic signaling pathway in response to DNA damage by p53 class mediator [GO:1902166]; negative regulation of s…	DNA damage response
ESCO2	ENSG00000171320	N-acetyltransferase ESCO2 (EC 2.3.1.-) (Establishment factor-like protein 2) (EFO2) (EFO2p) (hEFO2) (Establishment of cohesion 1 homolog 2) (ECO1 homolog 2)	chromosome segregation [GO:0007059]; double-strand break repair [GO:0006302]; hematopoietic progenitor cell differentiation [GO:0002244]; mitotic sister chromatid cohesion [GO:0007064]; post-translational protein acetylation [GO:0034421]; protein localization to chromatin [GO:0071168]; regulation of DNA replication [GO:0006275]	DNA repair	further characterised
FMN2	ENSG00000155816	Formin-2	actin cytoskeleton organization [GO:0030036]; cell migration [GO:0016477]; cellular response to hypoxia [GO:0071456]; DNA damage response [GO:0006974]; establishment of meiotic spindle localization [GO:0051295]; formin-nucleated actin cable assembly [GO:0070649]; homologous chromosome movement towards spindle pole in meiosis I anaphase [GO:0051758]; intracellular signal transduction [GO:0035556];…	DNA repair	further characterised
LIG1	ENSG00000105486	DNA ligase 1 (EC 6.5.1.1) (DNA ligase I) (Polydeoxyribonucleotide synthase [ATP] 1)	anatomical structure morphogenesis [GO:0009653]; base-excision repair [GO:0006284]; base-excision repair, gap-filling [GO:0006287]; cell division [GO:0051301]; DNA biosynthetic process [GO:0071897]; DNA ligation [GO:0006266]; DNA recombination [GO:0006310]; DNA repair [GO:0006281]; lagging strand elongation [GO:0006273]; mismatch repair [GO:0006298]; Okazaki fragment processing involved in mitoti…	DNA repair	further characterised
MSH6	ENSG00000116062	DNA mismatch repair protein Msh6 (hMSH6) (G/T mismatch-binding protein) (GTBP) (GTMBP) (MutS protein homolog 6) (MutS-alpha 160 kDa subunit) (p160)	determination of adult lifespan [GO:0008340]; DNA repair [GO:0006281]; intrinsic apoptotic signaling pathway [GO:0097193]; intrinsic apoptotic signaling pathway in response to DNA damage [GO:0008630]; isotype switching [GO:0045190]; meiotic mismatch repair [GO:0000710]; mismatch repair [GO:0006298]; negative regulation of DNA recombination [GO:0045910]; positive regulation of helicase activity [G…	DNA repair	further characterised
NBN	ENSG00000104320	Nibrin (Cell cycle regulatory protein p95) (Nijmegen breakage syndrome protein 1)	blastocyst growth [GO:0001832]; DNA damage checkpoint signaling [GO:0000077]; DNA damage response, signal transduction by p53 class mediator [GO:0030330]; DNA double-strand break processing [GO:0000729]; DNA duplex unwinding [GO:0032508]; DNA strand resection involved in replication fork processing [GO:0110025]; double-strand break repair [GO:0006302]; double-strand break repair via homologous re…	DNA repair	further characterised
POLQ	ENSG00000051341	DNA polymerase theta (EC 2.7.7.7) (DNA polymerase eta)	base-excision repair [GO:0006284]; DNA damage response [GO:0006974]; DNA repair [GO:0006281]; DNA-templated DNA replication [GO:0006261]; double-strand break repair [GO:0006302]; double-strand break repair via alternative nonhomologous end joining [GO:0097681]; negative regulation of double-strand break repair via homologous recombination [GO:2000042]; protein homooligomerization [GO:0051260]; so…	DNA repair	further characterised
TOPORS	ENSG00000197579	E3 ubiquitin-protein ligase Topors (EC 2.3.2.27) (RING-type E3 ubiquitin transferase Topors) (SUMO1-protein E3 ligase Topors) (Topoisomerase I-binding RING finger protein) (Topoisomerase I-binding arginine/serine-rich protein) (Tumor suppressor p53-binding protein 3) (p53-binding protein 3) (p53BP3)	DNA damage response [GO:0006974]; DNA-templated transcription [GO:0006351]; intrinsic apoptotic signaling pathway in response to DNA damage [GO:0008630]; intrinsic apoptotic signaling pathway in response to DNA damage by p53 class mediator [GO:0042771]; maintenance of protein location in nucleus [GO:0051457]; negative regulation of apoptotic process [GO:0043066]; photoreceptor cell outer segment …	DNA repair	further characterised
USP1	ENSG00000162607	Ubiquitin carboxyl-terminal hydrolase 1 (EC 3.4.19.12) (Deubiquitinating enzyme 1) (hUBP) (Ubiquitin thioesterase 1) (Ubiquitin-specific-processing protease 1) [Cleaved into: Ubiquitin carboxyl-terminal hydrolase 1, N-terminal fragment]	DNA repair [GO:0006281]; monoubiquitinated protein deubiquitination [GO:0035520]; positive regulation of error-prone translesion synthesis [GO:1904333]; protein deubiquitination [GO:0016579]; regulation of DNA repair [GO:0006282]; response to UV [GO:0009411]; skeletal system development [GO:0001501]; ubiquitin-dependent protein catabolic process [GO:0006511]	DNA repair	further characterised
RAD51C	ENSG00000108384	DNA repair protein RAD51 homolog 3 (R51H3) (RAD51 homolog C) (RAD51-like protein 2)	DNA recombination [GO:0006310]; DNA repair [GO:0006281]; double-strand break repair via homologous recombination [GO:0000724]; female meiosis sister chromatid cohesion [GO:0007066]; male meiosis I [GO:0007141]; meiotic DNA recombinase assembly [GO:0000707]; positive regulation of G2/M transition of mitotic cell cycle [GO:0010971]; reciprocal meiotic recombination [GO:0007131]; sister chromatid co…	DNA repair	further characterised
APTX	ENSG00000137074	Aprataxin (EC 3.6.1.71) (EC 3.6.1.72) (Forkhead-associated domain histidine triad-like protein) (FHA-HIT)	DNA ligation [GO:0006266]; regulation of protein stability [GO:0031647]; single strand break repair [GO:0000012]	DNA repair
PHF10	ENSG00000130024	PHD finger protein 10 (BRG1-associated factor 45a) (BAF45a) (XAP135)	chromatin remodeling [GO:0006338]; nervous system development [GO:0007399]; positive regulation of cell differentiation [GO:0045597]; positive regulation of double-strand break repair [GO:2000781]; positive regulation of myoblast differentiation [GO:0045663]; positive regulation of stem cell population maintenance [GO:1902459]; positive regulation of T cell differentiation [GO:0045582]; regulatio…	DNA repair
ABCC8	ENSG00000006071	ATP-binding cassette sub-family C member 8 (Sulfonylurea receptor 1)	cellular response to organic substance [GO:0071310]; female pregnancy [GO:0007565]; inorganic cation transmembrane transport [GO:0098662]; intracellular glucose homeostasis [GO:0001678]; memory [GO:0007613]; negative regulation of angiogenesis [GO:0016525]; negative regulation of blood-brain barrier permeability [GO:1905604]; negative regulation of glial cell proliferation [GO:0060253]; negative …	insulin secretion regulation
PLCB1	ENSG00000182621	1-phosphatidylinositol 4,5-bisphosphate phosphodiesterase beta-1 (EC 3.1.4.11) (PLC-154) (Phosphoinositide phospholipase C-beta-1) (Phospholipase C-I) (PLC-I) (Phospholipase C-beta-1) (PLC-beta-1)	activation of meiosis involved in egg activation [GO:0060466]; cellular response to fluoride [GO:1902618]; cellular response to glyceraldehyde [GO:1905631]; cellular response to ionomycin [GO:1904637]; cellular response to vasopressin [GO:1904117]; cerebral cortex development [GO:0021987]; fat cell differentiation [GO:0045444]; G protein-coupled acetylcholine receptor signaling pathway [GO:000721…	insulin secretion regulation
REST	ENSG00000084093	RE1-silencing transcription factor (Neural-restrictive silencer factor) (X2 box repressor)	auditory receptor cell stereocilium organization [GO:0060088]; cardiac muscle cell myoblast differentiation [GO:0060379]; cellular response to electrical stimulus [GO:0071257]; cellular response to glucocorticoid stimulus [GO:0071385]; cellular response to xenobiotic stimulus [GO:0071466]; chromatin remodeling [GO:0006338]; detection of mechanical stimulus involved in sensory perception of sound …	insulin secretion regulation
SYAP1	ENSG00000169895	Synapse-associated protein 1 (BSD domain-containing signal transducer and Akt interactor protein) (BSTA)	cell differentiation [GO:0030154]; cellular response to epidermal growth factor stimulus [GO:0071364]; cellular response to insulin stimulus [GO:0032869]; cellular response to insulin-like growth factor stimulus [GO:1990314]; cellular response to platelet-derived growth factor stimulus [GO:0036120]; positive regulation of fat cell differentiation [GO:0045600]; positive regulation of protein serin…	insulin secretion regulation
ZDHHC7	ENSG00000153786	Palmitoyltransferase ZDHHC7 (EC 2.3.1.225) (Acyltransferase ZDHHC7) (EC 2.3.1.-) (Zinc finger DHHC domain-containing protein 7) (DHHC-7)	androgen receptor signaling pathway [GO:0030521]; glucose import in response to insulin stimulus [GO:0044381]; negative regulation of catabolic process [GO:0009895]; peptidyl-L-cysteine S-palmitoylation [GO:0018230]; polarized epithelial cell differentiation [GO:0030859]; progesterone receptor signaling pathway [GO:0050847]; protein localization to plasma membrane [GO:0072659]; protein palmitoyla…	insulin secretion regulation
FABP6	ENSG00000170231	Gastrotropin (GT) (Fatty acid-binding protein 6) (Ileal lipid-binding protein) (ILBP) (Intestinal 15 kDa protein) (I-15P) (Intestinal bile acid-binding protein) (I-BABP)	fatty acid transport [GO:0015908]; lipid metabolic process [GO:0006629]; negative regulation of cell population proliferation [GO:0008285]	lipid metabolism
GBA2	ENSG00000070610	Non-lysosomal glucosylceramidase (NLGase) (EC 3.2.1.45) (Beta-glucocerebrosidase 2) (Beta-glucosidase 2) (Bile acid beta-glucosidase GBA2) (Bile acid glucosyl transferase GBA2) (Cholesterol glucosyltransferase GBA2) (EC 2.4.1.-) (Cholesteryl-beta-glucosidase GBA2) (EC 3.2.1.-) (Glucosylceramidase 2) (Non-lysosomal cholesterol glycosyltransferase) (Non-lysosomal galactosylceramidase) (EC 3.2.1.46)…	bile acid metabolic process [GO:0008206]; carbohydrate metabolic process [GO:0005975]; central nervous system development [GO:0007417]; central nervous system neuron development [GO:0021954]; cholesterol metabolic process [GO:0008203]; glucosylceramide catabolic process [GO:0006680]; glycoside catabolic process [GO:0016139]; glycosphingolipid metabolic process [GO:0006687]; lipid glycosylation [G…	lipid metabolism
OSBPL11	ENSG00000144909	Oxysterol-binding protein-related protein 11 (ORP-11) (OSBP-related protein 11)	fat cell differentiation [GO:0045444]; positive regulation of sequestering of triglyceride [GO:0010890]	lipid metabolism
PLTP	ENSG00000100979	Phospholipid transfer protein (Lipid transfer protein II)	ceramide transport [GO:0035627]; flagellated sperm motility [GO:0030317]; glycolipid transport [GO:0046836]; high-density lipoprotein particle remodeling [GO:0034375]; lipid metabolic process [GO:0006629]; lipid transport [GO:0006869]; phospholipid transport [GO:0015914]; positive regulation of cholesterol efflux [GO:0010875]; vitamin E biosynthetic process [GO:0010189]	lipid metabolism
AP3B2	ENSG00000103723	AP-3 complex subunit beta-2 (Adaptor protein complex AP-3 subunit beta-2) (Adaptor-related protein complex 3 subunit beta-2) (Beta-3B-adaptin) (Clathrin assembly protein complex 3 beta-2 large chain) (Neuron-specific vesicle coat protein beta-NAP)	anterograde axonal transport [GO:0008089]; anterograde synaptic vesicle transport [GO:0048490]; clathrin-coated vesicle cargo loading, AP-3-mediated [GO:0035654]; intracellular protein transport [GO:0006886]; intracellular transport [GO:0046907]; synaptic vesicle coating [GO:0016183]; synaptic vesicle recycling [GO:0036465]; vesicle-mediated transport [GO:0016192]	membrane trafficking
ARFGAP1	ENSG00000101199	ADP-ribosylation factor GTPase-activating protein 1 (ARF GAP 1) (ADP-ribosylation factor 1 GTPase-activating protein) (ARF1 GAP) (ARF1-directed GTPase-activating protein)	protein transport [GO:0015031]; regulation of ARF protein signal transduction [GO:0032012]; regulation of endocytosis [GO:0030100]; vesicle-mediated transport [GO:0016192]	membrane trafficking
ARFGEF1	ENSG00000066777	Brefeldin A-inhibited guanine nucleotide-exchange protein 1 (Brefeldin A-inhibited GEP 1) (ADP-ribosylation factor guanine nucleotide-exchange factor 1) (p200 ARF guanine nucleotide exchange factor) (p200 ARF-GEP1)	endomembrane system organization [GO:0010256]; exocytosis [GO:0006887]; Golgi organization [GO:0007030]; negative regulation of actin filament polymerization [GO:0030837]; negative regulation of GTPase activity [GO:0034260]; positive regulation of wound healing [GO:0090303]; protein glycosylation [GO:0006486]; protein transport [GO:0015031]; regulation of ARF protein signal transduction [GO:00320…	membrane trafficking
ARFGEF2	ENSG00000124198	Brefeldin A-inhibited guanine nucleotide-exchange protein 2 (Brefeldin A-inhibited GEP 2) (ADP-ribosylation factor guanine nucleotide-exchange factor 2)	endomembrane system organization [GO:0010256]; endosome organization [GO:0007032]; exocytosis [GO:0006887]; Golgi to plasma membrane transport [GO:0006893]; intracellular signal transduction [GO:0035556]; positive regulation of tumor necrosis factor production [GO:0032760]; protein transport [GO:0015031]; receptor recycling [GO:0001881]; regulation of ARF protein signal transduction [GO:0032012]	membrane trafficking
CERT1	ENSG00000113163	Ceramide transfer protein (hCERT) (Collagen type IV alpha-3-binding protein) (Goodpasture antigen-binding protein) (GPBP) (START domain-containing protein 11) (StARD11) (StAR-related lipid transfer protein 11)	cell morphogenesis [GO:0000902]; cell population proliferation [GO:0008283]; ceramide metabolic process [GO:0006672]; ceramide transport [GO:0035627]; endoplasmic reticulum organization [GO:0007029]; ER to Golgi ceramide transport [GO:0035621]; heart morphogenesis [GO:0003007]; immune response [GO:0006955]; in utero embryonic development [GO:0001701]; intermembrane lipid transfer [GO:0120009]; in…	membrane trafficking
CHMP6	ENSG00000176108	Charged multivesicular body protein 6 (Chromatin-modifying protein 6) (Vacuolar protein sorting-associated protein 20) (Vps20) (hVps20)	autophagosome maturation [GO:0097352]; autophagy [GO:0006914]; ESCRT III complex assembly [GO:1904902]; late endosome to lysosome transport [GO:1902774]; late endosome to vacuole transport via multivesicular body sorting pathway [GO:0032511]; macroautophagy [GO:0016236]; membrane fission [GO:0090148]; midbody abscission [GO:0061952]; mitotic metaphase plate congression [GO:0007080]; multivesicula…	membrane trafficking
COG5	ENSG00000164597	Conserved oligomeric Golgi complex subunit 5 (COG complex subunit 5) (13S Golgi transport complex 90 kDa subunit) (GTC-90) (Component of oligomeric Golgi complex 5) (Golgi transport complex 1)	glycosylation [GO:0070085]; Golgi organization [GO:0007030]; inter-Golgi cisterna vesicle-mediated transport [GO:0048219]; intra-Golgi vesicle-mediated transport [GO:0006891]; protein transport [GO:0015031]; retrograde transport, vesicle recycling within Golgi [GO:0000301]	membrane trafficking
COG6	ENSG00000133103	Conserved oligomeric Golgi complex subunit 6 (COG complex subunit 6) (Component of oligomeric Golgi complex 6)	glycosylation [GO:0070085]; Golgi organization [GO:0007030]; intra-Golgi vesicle-mediated transport [GO:0006891]; protein transport [GO:0015031]; retrograde transport, vesicle recycling within Golgi [GO:0000301]	membrane trafficking
GCC2	ENSG00000135968	GRIP and coiled-coil domain-containing protein 2 (185 kDa Golgi coiled-coil protein) (GCC185) (CLL-associated antigen KW-11) (CTCL tumor antigen se1-1) (Ran-binding protein 2-like 4) (RanBP2L4) (Renal carcinoma antigen NY-REN-53)	Golgi ribbon formation [GO:0090161]; late endosome to Golgi transport [GO:0034499]; microtubule anchoring [GO:0034453]; microtubule organizing center organization [GO:0031023]; protein localization to Golgi apparatus [GO:0034067]; protein targeting to lysosome [GO:0006622]; recycling endosome to Golgi transport [GO:0071955]; regulation of protein exit from endoplasmic reticulum [GO:0070861]; retr…	membrane trafficking
GOLGA4	ENSG00000144674	Golgin subfamily A member 4 (256 kDa golgin) (Golgin-245) (Protein 72.1) (Trans-Golgi p230)	Golgi to plasma membrane protein transport [GO:0043001]; Golgi vesicle transport [GO:0048193]; positive regulation of axon extension [GO:0045773]; vesicle-mediated transport [GO:0016192]	membrane trafficking
GORAB	ENSG00000120370	RAB6-interacting golgin (N-terminal kinase-like-binding protein 1) (NTKL-BP1) (NTKL-binding protein 1) (hNTKL-BP1) (SCY1-like 1-binding protein 1) (SCYL1-BP1) (SCYL1-binding protein 1)	hair follicle morphogenesis [GO:0031069]; non-motile cilium assembly [GO:1905515]; positive regulation of smoothened signaling pathway involved in dorsal/ventral neural tube patterning [GO:1901622]	membrane trafficking
GOSR2	ENSG00000108433	Golgi SNAP receptor complex member 2 (27 kDa Golgi SNARE protein) (Membrin)	intra-Golgi vesicle-mediated transport [GO:0006891]; protein transport [GO:0015031]; vesicle fusion [GO:0006906]	membrane trafficking
GPR107	ENSG00000148358	Protein GPR107 (Lung seven transmembrane receptor 1)	clathrin-dependent endocytosis [GO:0072583]	membrane trafficking
NBAS	ENSG00000151779	NBAS subunit of NRZ tethering complex (Neuroblastoma-amplified gene protein) (Neuroblastoma-amplified sequence)	negative regulation of nuclear-transcribed mRNA catabolic process, nonsense-mediated decay [GO:2000623]; nuclear-transcribed mRNA catabolic process [GO:0000956]; protein transport [GO:0015031]; retrograde vesicle-mediated transport, Golgi to endoplasmic reticulum [GO:0006890]	membrane trafficking
NLRP5	ENSG00000171487	NACHT, LRR and PYD domains-containing protein 5 (Mater protein homolog) (Maternal Antigen that Embryos Require)	actin filament organization [GO:0007015]; cortical granule exocytosis [GO:0060471]; establishment of organelle localization [GO:0051656]; establishment of spindle localization [GO:0051293]; exocytosis [GO:0006887]; positive regulation of embryonic development [GO:0040019]; regulation of cell division [GO:0051302]; regulation of inflammatory response [GO:0050727]; regulation of localization [GO:00…	membrane trafficking
PLEKHA8	ENSG00000106086	Pleckstrin homology domain-containing family A member 8 (PH domain-containing family A member 8) (Phosphatidylinositol-four-phosphate adapter protein 2) (FAPP-2) (Phosphoinositol 4-phosphate adapter protein 2) (hFAPP2) (Serologically defined breast cancer antigen NY-BR-86)	ER to Golgi ceramide transport [GO:0035621]; intermembrane lipid transfer [GO:0120009]; lipid transport [GO:0006869]; protein transport [GO:0015031]	membrane trafficking
SEC22C	ENSG00000093183	Vesicle-trafficking protein SEC22c (SEC22 vesicle-trafficking protein homolog C) (SEC22 vesicle-trafficking protein-like 3)	endoplasmic reticulum to Golgi vesicle-mediated transport [GO:0006888]; protein transport [GO:0015031]	membrane trafficking
TMEM87A	ENSG00000103978	Transmembrane protein 87A	retrograde transport, endosome to Golgi [GO:0042147]	membrane trafficking
TRIP11	ENSG00000100815	Thyroid receptor-interacting protein 11 (TR-interacting protein 11) (TRIP-11) (Clonal evolution-related gene on chromosome 14 protein) (Golgi-associated microtubule-binding protein 210) (GMAP-210) (Trip230)	cartilage development [GO:0051216]; chondrocyte differentiation involved in endochondral bone morphogenesis [GO:0003413]; endoplasmic reticulum to Golgi vesicle-mediated transport [GO:0006888]; Golgi organization [GO:0007030]; Golgi ribbon formation [GO:0090161]; inner ear receptor cell stereocilium organization [GO:0060122]; protein glycosylation [GO:0006486]; transcription by RNA polymerase II …	membrane trafficking
VTI1B	ENSG00000100568	Vesicle transport through interaction with t-SNAREs homolog 1B (Vesicle transport v-SNARE protein Vti1-like 1) (Vti1-rp1)	Golgi to vacuole transport [GO:0006896]; intra-Golgi vesicle-mediated transport [GO:0006891]; intracellular protein transport [GO:0006886]; macroautophagy [GO:0016236]; membrane fusion [GO:0061025]; regulation of protein localization to plasma membrane [GO:1903076]; retrograde transport, endosome to Golgi [GO:0042147]; vesicle docking involved in exocytosis [GO:0006904]; vesicle fusion with Golgi…	membrane trafficking
MYRIP	ENSG00000170011	Rab effector MyRIP (Exophilin-8) (Myosin-VIIa- and Rab-interacting protein) (Synaptotagmin-like protein lacking C2 domains C) (SlaC2-c) (Slp homolog lacking C2 domains c)	intracellular protein transport [GO:0006886]; positive regulation of insulin secretion [GO:0032024]	membrane trafficking & insulin secretion regulation
STX1A	ENSG00000106089	Syntaxin-1A (Neuron-specific antigen HPC-1)	calcium-ion regulated exocytosis [GO:0017156]; exocytosis [GO:0006887]; insulin secretion [GO:0030073]; intracellular protein transport [GO:0006886]; positive regulation of calcium ion-dependent exocytosis [GO:0045956]; positive regulation of catecholamine secretion [GO:0033605]; positive regulation of excitatory postsynaptic potential [GO:2000463]; positive regulation of neurotransmitter secreti…	membrane trafficking & insulin secretion regulation
ALKBH5	ENSG00000091542	RNA demethylase ALKBH5 (EC 1.14.11.53) (Alkylated DNA repair protein alkB homolog 5) (Alpha-ketoglutarate-dependent dioxygenase alkB homolog 5)	cell differentiation [GO:0030154]; mRNA export from nucleus [GO:0006406]; mRNA processing [GO:0006397]; oxidative single-stranded RNA demethylation [GO:0035553]; regulation of mRNA stability [GO:0043488]; response to hypoxia [GO:0001666]; spermatogenesis [GO:0007283]	RNA metabolism
CAND1	ENSG00000111530	Cullin-associated NEDD8-dissociated protein 1 (Cullin-associated and neddylation-dissociated protein 1) (TBP-interacting protein of 120 kDa A) (TBP-interacting protein 120A) (p120 CAND1)	cell differentiation [GO:0030154]; negative regulation of catalytic activity [GO:0043086]; positive regulation of RNA polymerase II transcription preinitiation complex assembly [GO:0045899]; protein ubiquitination [GO:0016567]; SCF complex assembly [GO:0010265]	RNA metabolism
CWF19L1	ENSG00000095485	CWF19-like protein 1 (C19L1)	mRNA splicing, via spliceosome [GO:0000398]	RNA metabolism
KMT2C	ENSG00000055609	Histone-lysine N-methyltransferase 2C (Lysine N-methyltransferase 2C) (EC 2.1.1.364) (Homologous to ALR protein) (Myeloid/lymphoid or mixed-lineage leukemia protein 3)	histone H3-K4 methylation [GO:0051568]; positive regulation of transcription by RNA polymerase II [GO:0045944]	RNA metabolism
LARP7	ENSG00000174720	La-related protein 7 (La ribonucleoprotein domain family member 7) (hLARP7) (P-TEFb-interaction protein for 7SK stability) (PIP7S)	box C/D RNA 3'-end processing [GO:0000494]; cell differentiation [GO:0030154]; mRNA processing [GO:0006397]; negative regulation of transcription by RNA polymerase II [GO:0000122]; negative regulation of transcription elongation by RNA polymerase II [GO:0034244]; negative regulation of viral transcription [GO:0032897]; positive regulation of protein localization to Cajal body [GO:1904871]; positi…	RNA metabolism
POLR1D	ENSG00000186184	DNA-directed RNA polymerases I and III subunit RPAC2 (RNA polymerases I and III subunit AC2) (AC19) (DNA-directed RNA polymerase I subunit D) (RNA polymerase I 16 kDa subunit) (RPA16) (RPC16) (hRPA19)	transcription by RNA polymerase I [GO:0006360]; transcription by RNA polymerase III [GO:0006383]	RNA metabolism
RPUSD1	ENSG00000007376	RNA pseudouridylate synthase domain-containing protein 1 (Ribosomal large subunit pseudouridine synthase C-like protein)	enzyme-directed rRNA pseudouridine synthesis [GO:0000455]	RNA metabolism
TUT1	ENSG00000149016	Speckle targeted PIP5K1A-regulated poly(A) polymerase (Star-PAP) (EC 2.7.7.19) (RNA-binding motif protein 21) (RNA-binding protein 21) (U6 snRNA-specific terminal uridylyltransferase 1) (U6-TUTase) (EC 2.7.7.52)	mRNA polyadenylation [GO:0006378]; pre-mRNA cleavage required for polyadenylation [GO:0098789]; snRNA processing [GO:0016180]; U6 snRNA 3'-end processing [GO:0034477]	RNA metabolism
ZC3H12C	ENSG00000149289	Probable ribonuclease ZC3H12C (EC 3.1.-.-) (MCP-induced protein 3) (Zinc finger CCCH domain-containing protein 12C)	RNA phosphodiester bond hydrolysis, endonucleolytic [GO:0090502]	RNA metabolism
ZNF326	ENSG00000162664	DBIRD complex subunit ZNF326 (Zinc finger protein 326) (Zinc finger protein interacting with mRNPs and DBC1)	mRNA processing [GO:0006397]; regulation of DNA-templated transcription elongation [GO:0032784]; regulation of RNA splicing [GO:0043484]; RNA splicing [GO:0008380]	RNA metabolism
USP25	ENSG00000155313	Ubiquitin carboxyl-terminal hydrolase 25 (EC 3.4.19.12) (Deubiquitinating enzyme 25) (USP on chromosome 21) (Ubiquitin thioesterase 25) (Ubiquitin-specific-processing protease 25)	negative regulation of ERAD pathway [GO:1904293]; protein deubiquitination [GO:0016579]; protein K48-linked deubiquitination [GO:0071108]; protein K63-linked deubiquitination [GO:0070536]; protein modification process [GO:0036211]; proteolysis [GO:0006508]; regulation of protein stability [GO:0031647]; ubiquitin-dependent protein catabolic process [GO:0006511]
ADIG	ENSG00000182035	Adipogenin	brown fat cell differentiation [GO:0050873]; positive regulation of fat cell differentiation [GO:0045600]; spermatogenesis [GO:0007283]; white fat cell differentiation [GO:0050872]
ALX1	ENSG00000180318	ALX homeobox protein 1 (Cartilage homeoprotein 1) (CART-1)	embryonic skeletal system morphogenesis [GO:0048704]; negative regulation of DNA-templated transcription [GO:0045892]; negative regulation of transcription by RNA polymerase II [GO:0000122]; positive regulation of DNA-templated transcription [GO:0045893]; positive regulation of epithelial to mesenchymal transition [GO:0010718]; positive regulation of transcription by RNA polymerase II [GO:0045944]
ANKRD49	ENSG00000168876	Ankyrin repeat domain-containing protein 49 (Fetal globin-inducing factor)	cell differentiation [GO:0030154]; positive regulation of DNA-templated transcription [GO:0045893]; spermatogenesis [GO:0007283]
ARFIP2	ENSG00000132254	Arfaptin-2 (ADP-ribosylation factor-interacting protein 2) (Partner of RAC1) (POR1)	actin cytoskeleton organization [GO:0030036]; intracellular protein transport [GO:0006886]; lamellipodium assembly [GO:0030032]; mitophagy [GO:0000423]; protein localization to phagophore assembly site [GO:0034497]; regulation of Arp2/3 complex-mediated actin nucleation [GO:0034315]; ruffle organization [GO:0031529]; small GTPase mediated signal transduction [GO:0007264]
ARID3A	ENSG00000116017	AT-rich interactive domain-containing protein 3A (ARID domain-containing protein 3A) (B-cell regulator of IgH transcription) (Bright) (Dead ringer-like protein 1) (E2F-binding protein 1)	positive regulation of transcription by RNA polymerase II [GO:0045944]; regulation of transcription by RNA polymerase II [GO:0006357]
ARMCX3	ENSG00000102401	Armadillo repeat-containing X-linked protein 3 (ARM protein lost in epithelial cancers on chromosome X 3) (Protein ALEX3)	axonal transport of mitochondrion [GO:0019896]; mitochondrion organization [GO:0007005]; positive regulation of transcription by RNA polymerase II [GO:0045944]; protein localization [GO:0008104]
C11orf63	ENSG00000109944	Jhy protein homolog	axoneme assembly [GO:0035082]; brain development [GO:0007420]; cell differentiation [GO:0030154]; cerebrospinal fluid circulation [GO:0090660]; establishment of localization in cell [GO:0051649]; motile cilium assembly [GO:0044458]; regulation of establishment of planar polarity [GO:0090175]
C9orf64	ENSG00000165118	Queuosine 5'-phosphate N-glycosylase/hydrolase (EC 3.2.2.-) (Q-nucleotide N-glycosylase 1) (Queuine salvage protein QNG1) (Queuosine-nucleotide N-glycosylase/hydrolase)	nucleoside salvage [GO:0043174]; tRNA-guanine transglycosylation [GO:0101030]
CEP112	ENSG00000154240	Centrosomal protein of 112 kDa (Cep112) (Coiled-coil domain-containing protein 46)	receptor localization to synapse [GO:0097120]
CHRNA9	ENSG00000174343	Neuronal acetylcholine receptor subunit alpha-9 (Nicotinic acetylcholine receptor subunit alpha-9) (NACHR alpha-9)	chemical synaptic transmission [GO:0007268]; detection of mechanical stimulus involved in sensory perception of sound [GO:0050910]; inner ear morphogenesis [GO:0042472]; membrane depolarization [GO:0051899]; monoatomic ion transmembrane transport [GO:0034220]; negative regulation of ERK1 and ERK2 cascade [GO:0070373]; nervous system process [GO:0050877]; positive regulation of cytosolic calcium i…
CIAO1	ENSG00000144021	Probable cytosolic iron-sulfur protein assembly protein CIAO1 (WD repeat-containing protein 39)	chromosome segregation [GO:0007059]; iron-sulfur cluster assembly [GO:0016226]; positive regulation of cell population proliferation [GO:0008284]; protein maturation by iron-sulfur cluster transfer [GO:0097428]; regulation of transcription by RNA polymerase II [GO:0006357]
CIB3	ENSG00000141977	Calcium and integrin-binding family member 3 (Kinase-interacting protein 3) (KIP 3)	calcium ion homeostasis [GO:0055074]
CPEB4	ENSG00000113742	Cytoplasmic polyadenylation element-binding protein 4 (CPE-BP4) (CPE-binding protein 4) (hCPEB-4)	cellular response to amino acid stimulus [GO:0071230]; cellular response to decreased oxygen levels [GO:0036294]; cellular response to glucose starvation [GO:0042149]; ionotropic glutamate receptor signaling pathway [GO:0035235]; negative regulation of cytoplasmic translation [GO:2000766]; negative regulation of neuron apoptotic process [GO:0043524]; response to ischemia [GO:0002931]
CRAT	ENSG00000095321	Carnitine O-acetyltransferase (Carnitine acetylase) (EC 2.3.1.137) (EC 2.3.1.7) (Carnitine acetyltransferase) (CAT) (CrAT)	carnitine metabolic process, CoA-linked [GO:0019254]; fatty acid beta-oxidation using acyl-CoA oxidase [GO:0033540]; medium-chain fatty acid metabolic process [GO:0051791]; short-chain fatty acid metabolic process [GO:0046459]
DENND4B	ENSG00000198837	DENN domain-containing protein 4B	regulation of Rab protein signal transduction [GO:0032483]
DEPDC1B	ENSG00000035499	DEP domain-containing protein 1B (HBV X-transactivated gene 8 protein) (HBV XAg-transactivated protein 8)	cell migration [GO:0016477]; intracellular signal transduction [GO:0035556]; positive regulation of Wnt signaling pathway [GO:0030177]
DESI1	ENSG00000100418	Desumoylating isopeptidase 1 (DeSI-1) (EC 3.4.-.-) (PPPDE peptidase domain-containing protein 2) (Polyubiquitinated substrate transporter) (POST)	protein desumoylation [GO:0016926]; protein export from nucleus [GO:0006611]; protein modification by small protein removal [GO:0070646]; regulation of proteasomal ubiquitin-dependent protein catabolic process [GO:0032434]
DTNB	ENSG00000138101	Dystrobrevin beta (DTN-B) (Beta-dystrobrevin)	neuron differentiation [GO:0030182]; synaptic signaling [GO:0099536]
DUSP7	ENSG00000164086	Dual specificity protein phosphatase 7 (EC 3.1.3.16) (EC 3.1.3.48) (Dual specificity protein phosphatase PYST2)	ERK1 and ERK2 cascade [GO:0070371]; MAPK cascade [GO:0000165]; negative regulation of MAP kinase activity [GO:0043407]; negative regulation of MAPK cascade [GO:0043409]; peptidyl-tyrosine dephosphorylation [GO:0035335]
DYDC1	ENSG00000170788	DPY30 domain-containing protein 1
EFHD1	ENSG00000115468	EF-hand domain-containing protein D1 (EF-hand domain-containing protein 1) (Swiprosin-2)	neuron projection development [GO:0031175]; regulation of cellular hyperosmotic salinity response [GO:1900069]
EHF	ENSG00000135373	ETS homologous factor (hEHF) (ETS domain-containing transcription factor) (Epithelium-specific Ets transcription factor 3) (ESE-3)	epithelial cell differentiation [GO:0030855]; positive regulation of transcription by RNA polymerase II [GO:0045944]; regulation of transcription by RNA polymerase II [GO:0006357]
ENPP2	ENSG00000136960	Ectonucleotide pyrophosphatase/phosphodiesterase family member 2 (E-NPP 2) (EC 3.1.4.39) (Autotaxin) (Extracellular lysophospholipase D) (LysoPLD)	cell motility [GO:0048870]; chemotaxis [GO:0006935]; immune response [GO:0006955]; phosphatidylcholine catabolic process [GO:0034638]; phospholipid catabolic process [GO:0009395]; positive regulation of epithelial cell migration [GO:0010634]; positive regulation of lamellipodium morphogenesis [GO:2000394]; positive regulation of peptidyl-tyrosine phosphorylation [GO:0050731]; regulation of cell m…
FAM178B	ENSG00000168754	Protein FAM178B
FAM184A	ENSG00000111879	Protein FAM184A
FAM189A2	ENSG00000135063	Endosomal transmembrane epsin interactor 1 (Endosomal transmembrane binding with epsin)	CXCL12-activated CXCR4 signaling pathway [GO:0038160]; negative adaptation of signaling pathway [GO:0022401]; receptor internalization [GO:0031623]
FAM20B	ENSG00000116199	Glycosaminoglycan xylosylkinase (EC 2.7.1.-) (Xylose kinase)	phosphorylation [GO:0016310]; proteoglycan biosynthetic process [GO:0030166]
GIPC3	ENSG00000179855	PDZ domain-containing protein GIPC3
GPC2	ENSG00000213420	Glypican-2 [Cleaved into: Secreted glypican-2]	cell migration [GO:0016477]; neuron differentiation [GO:0030182]; positive regulation of neuron projection development [GO:0010976]; regulation of protein localization to membrane [GO:1905475]; regulation of signal transduction [GO:0009966]; smoothened signaling pathway [GO:0007224]
HKR1	ENSG00000181666	Zinc finger protein 875 (Krueppel-related zinc finger protein 1) (Protein HKR1)	negative regulation of transcription by RNA polymerase II [GO:0000122]
HOXB6	ENSG00000108511	Homeobox protein Hox-B6 (Homeobox protein Hox-2.2) (Homeobox protein Hox-2B) (Homeobox protein Hu-2)	anterior/posterior pattern specification [GO:0009952]; embryonic skeletal system morphogenesis [GO:0048704]; erythrocyte homeostasis [GO:0034101]; regulation of transcription by RNA polymerase II [GO:0006357]
HOXD1	ENSG00000128645	Homeobox protein Hox-D1 (Homeobox protein Hox-GG)	embryonic skeletal system development [GO:0048706]; neuron differentiation [GO:0030182]; regulation of transcription by RNA polymerase II [GO:0006357]; sensory perception of pain [GO:0019233]
IMPAD1	ENSG00000104331	Golgi-resident adenosine 3',5'-bisphosphate 3'-phosphatase (Golgi-resident PAP phosphatase) (gPAPP) (EC 3.1.3.7) (3'(2'), 5'-bisphosphate nucleotidase 2) (Inositol monophosphatase domain-containing protein 1) (Myo-inositol monophosphatase A3) (Phosphoadenosine phosphate 3'-nucleotidase)	chondrocyte development [GO:0002063]; chondroitin sulfate metabolic process [GO:0030204]; embryonic digit morphogenesis [GO:0042733]; endochondral ossification [GO:0001958]; phosphatidylinositol phosphate biosynthetic process [GO:0046854]; post-embryonic development [GO:0009791]; skeletal system development [GO:0001501]
INPP5E	ENSG00000148384	Phosphatidylinositol polyphosphate 5-phosphatase type IV (72 kDa inositol polyphosphate 5-phosphatase) (Inositol polyphosphate-5-phosphatase E) (Phosphatidylinositol 4,5-bisphosphate 5-phosphatase) (EC 3.1.3.36) (Phosphatidylinositol-3,4,5-trisphosphate 5-phosphatase) (EC 3.1.3.86)	negative regulation of phosphatidylinositol 3-kinase signaling [GO:0014067]; negative regulation of protein localization to cilium [GO:1903565]; negative regulation of translation [GO:0017148]; phosphatidylinositol biosynthetic process [GO:0006661]; phosphatidylinositol dephosphorylation [GO:0046856]
IRX1	ENSG00000170549	Iroquois-class homeodomain protein IRX-1 (Homeodomain protein IRXA1) (Iroquois homeobox protein 1)	cell development [GO:0048468]; negative regulation of transcription by RNA polymerase II [GO:0000122]; neuron differentiation [GO:0030182]; proximal/distal pattern formation involved in metanephric nephron development [GO:0072272]; regulation of transcription by RNA polymerase II [GO:0006357]; specification of loop of Henle identity [GO:0072086]
JPH4	ENSG00000092051	Junctophilin-4 (JP-4) (Junctophilin-like 1 protein)	calcium ion transport into cytosol [GO:0060402]; learning [GO:0007612]; neuromuscular process controlling balance [GO:0050885]; regulation of cytokine production [GO:0001817]; regulation of ryanodine-sensitive calcium-release channel activity [GO:0060314]; regulation of store-operated calcium entry [GO:2001256]; regulation of synaptic plasticity [GO:0048167]
KCNRG	ENSG00000198553	Potassium channel regulatory protein (Potassium channel regulator) (Protein CLLD4)	negative regulation of delayed rectifier potassium channel activity [GO:1902260]; protein homooligomerization [GO:0051260]
KIAA0141	ENSG00000081791	DAP3-binding cell death enhancer 1 (DAP3-binding cell death enhancer 1, long form) (DELE1(L)) (Death ligand signal enhancer) [Cleaved into: DAP3-binding cell death enhancer 1 short form (DELE1(S)) (S-DELE1)]	extrinsic apoptotic signaling pathway via death domain receptors [GO:0008625]; HRI-mediated signaling [GO:0140468]; integrated stress response signaling [GO:0140467]; regulation of cysteine-type endopeptidase activity involved in apoptotic process [GO:0043281]
KLF17	ENSG00000171872	Krueppel-like factor 17 (Zinc finger protein 393)	regulation of transcription by RNA polymerase II [GO:0006357]
KRT222	ENSG00000213424	Keratin-like protein KRT222 (Keratin-222) (Keratin-222 pseudogene)
KRT7	ENSG00000135480	Keratin, type II cytoskeletal 7 (Cytokeratin-7) (CK-7) (Keratin-7) (K7) (Sarcolectin) (Type-II keratin Kb7)	keratinization [GO:0031424]
LDLRAD1	ENSG00000203985	Low-density lipoprotein receptor class A domain-containing protein 1
LHX1	ENSG00000273706	LIM/homeobox protein Lhx1 (LIM homeobox protein 1) (Homeobox protein Lim-1) (hLim-1)	anatomical structure formation involved in morphogenesis [GO:0048646]; anatomical structure morphogenesis [GO:0009653]; animal organ morphogenesis [GO:0009887]; anterior/posterior axis specification [GO:0009948]; anterior/posterior pattern specification [GO:0009952]; branching involved in ureteric bud morphogenesis [GO:0001658]; cell-cell signaling [GO:0007267]; cellular response to fibroblast gr…
MAGEB1	ENSG00000214107	Melanoma-associated antigen B1 (Cancer/testis antigen 3.1) (CT3.1) (DSS-AHC critical interval MAGE superfamily 10) (DAM10) (MAGE-B1 antigen) (MAGE-XP antigen)	negative regulation of transcription by RNA polymerase II [GO:0000122]
MAN1A2	ENSG00000198162	Mannosyl-oligosaccharide 1,2-alpha-mannosidase IB (EC 3.2.1.113) (Mannosidase alpha class 1A member 2) (Processing alpha-1,2-mannosidase IB) (Alpha-1,2-mannosidase IB)	carbohydrate metabolic process [GO:0005975]; Golgi apparatus mannose trimming [GO:1904381]; lung alveolus development [GO:0048286]; N-glycan processing [GO:0006491]; protein glycosylation [GO:0006486]; respiratory gaseous exchange by respiratory system [GO:0007585]
MATN3	ENSG00000132031	Matrilin-3	cartilage development [GO:0051216]; extracellular matrix organization [GO:0030198]; skeletal system development [GO:0001501]
MED13L	ENSG00000123066	Mediator of RNA polymerase II transcription subunit 13-like (Mediator complex subunit 13-like) (Thyroid hormone receptor-associated protein 2) (Thyroid hormone receptor-associated protein complex 240 kDa component-like)	regulation of transcription by RNA polymerase II [GO:0006357]
MFAP3	ENSG00000037749	Microfibril-associated glycoprotein 3	interleukin-15-mediated signaling pathway [GO:0035723]; positive regulation of ERK1 and ERK2 cascade [GO:0070374]; T cell activation [GO:0042110]
MIER2	ENSG00000105556	Mesoderm induction early response protein 2 (Mi-er2)	chromatin remodeling [GO:0006338]; histone deacetylation [GO:0016575]; negative regulation of transcription by RNA polymerase II [GO:0000122]
MPP7	ENSG00000150054	MAGUK p55 subfamily member 7	bicellular tight junction assembly [GO:0070830]; establishment of cell polarity [GO:0030010]; positive regulation of protein-containing complex assembly [GO:0031334]; protein localization to adherens junction [GO:0071896]
MYLK4	ENSG00000145949	Myosin light chain kinase family member 4 (EC 2.7.11.1) (Sugen kinase 85) (SgK085)	protein phosphorylation [GO:0006468]
MYOC	ENSG00000034971	Myocilin (Myocilin 55 kDa subunit) (Trabecular meshwork-induced glucocorticoid response protein) [Cleaved into: Myocilin, N-terminal fragment (Myocilin 20 kDa N-terminal fragment); Myocilin, C-terminal fragment (Myocilin 35 kDa N-terminal fragment)]	bone development [GO:0060348]; clustering of voltage-gated sodium channels [GO:0045162]; ERBB2-ERBB3 signaling pathway [GO:0038133]; myelination in peripheral nervous system [GO:0022011]; negative regulation of cell-matrix adhesion [GO:0001953]; negative regulation of Rho protein signal transduction [GO:0035024]; negative regulation of stress fiber assembly [GO:0051497]; neuron projection develop…
NHSL2	ENSG00000204131	NHS-like protein 2	cell differentiation [GO:0030154]
NR6A1	ENSG00000148200	Nuclear receptor subfamily 6 group A member 1 (Germ cell nuclear factor) (GCNF) (hGCNF) (Retinoid receptor-related testis-specific receptor) (RTR) (hRTR)	gamete generation [GO:0007276]; negative regulation of transcription by RNA polymerase II [GO:0000122]; regulation of transcription by RNA polymerase II [GO:0006357]
NUDT18	ENSG00000275074	8-oxo-dGDP phosphatase NUDT18 (EC 3.6.1.58) (2-hydroxy-dADP phosphatase) (7,8-dihydro-8-oxoguanine phosphatase) (MutT homolog 3) (Nucleoside diphosphate-linked moiety X motif 18) (Nudix motif 18)	dADP catabolic process [GO:0046057]; dGDP catabolic process [GO:0046067]; GDP catabolic process [GO:0046712]; nucleobase-containing small molecule metabolic process [GO:0055086]
OGFRL1	ENSG00000119900	Opioid growth factor receptor-like protein 1
OTOL1	ENSG00000182447	Otolin-1	extracellular matrix organization [GO:0030198]; otolith mineralization [GO:0045299]; protein homooligomerization [GO:0051260]
PCDHA3	ENSG00000255408	Protocadherin alpha-3 (PCDH-alpha-3)	cell adhesion [GO:0007155]; homophilic cell adhesion via plasma membrane adhesion molecules [GO:0007156]; nervous system development [GO:0007399]
PDIA5	ENSG00000065485	Protein disulfide-isomerase A5 (EC 5.3.4.1) (Protein disulfide isomerase-related protein)	electron transport chain [GO:0022900]; protein folding [GO:0006457]
PHF7	ENSG00000010318	PHD finger protein 7 (Testis development protein NYD-SP6)
POF1B	ENSG00000124429	Protein POF1B (Premature ovarian failure protein 1B)	actin cytoskeleton organization [GO:0030036]; actin filament organization [GO:0007015]; bicellular tight junction assembly [GO:0070830]; epithelial cell morphogenesis [GO:0003382]
PTH1R	ENSG00000160801	Parathyroid hormone/parathyroid hormone-related peptide receptor (PTH/PTHrP type I receptor) (PTH/PTHr receptor) (Parathyroid hormone 1 receptor) (PTH1 receptor)	adenylate cyclase-activating G protein-coupled receptor signaling pathway [GO:0007189]; adenylate cyclase-modulating G protein-coupled receptor signaling pathway [GO:0007188]; bone mineralization [GO:0030282]; bone resorption [GO:0045453]; cell maturation [GO:0048469]; cell population proliferation [GO:0008283]; cell surface receptor signaling pathway [GO:0007166]; chondrocyte differentiation [GO…
RASGRP3	ENSG00000152689	Ras guanyl-releasing protein 3 (Calcium and DAG-regulated guanine nucleotide exchange factor III) (Guanine nucleotide exchange factor for Rap1)	MAPK cascade [GO:0000165]; positive regulation of GTPase activity [GO:0043547]; Ras protein signal transduction [GO:0007265]; small GTPase mediated signal transduction [GO:0007264]
RCAN3	ENSG00000117602	Calcipressin-3 (Down syndrome candidate region 1-like protein 2) (Myocyte-enriched calcineurin-interacting protein 3) (MCIP3) (Regulator of calcineurin 3)	anatomical structure morphogenesis [GO:0009653]; calcium-mediated signaling [GO:0019722]
RFX2	ENSG00000087903	DNA-binding protein RFX2 (Regulatory factor X 2)	acrosome assembly [GO:0001675]; cellular response to leukemia inhibitory factor [GO:1990830]; cilium assembly [GO:0060271]; regulation of transcription by RNA polymerase II [GO:0006357]; spermatid development [GO:0007286]
RHBDD2	ENSG00000005486	Rhomboid domain-containing protein 2	endoplasmic reticulum unfolded protein response [GO:0030968]; ubiquitin-dependent ERAD pathway [GO:0030433]
RNF121	ENSG00000137522	E3 ubiquitin ligase RNF121 (EC 2.3.2.27) (RING finger protein 121)	protein ubiquitination [GO:0016567]; ubiquitin-dependent ERAD pathway [GO:0030433]
SCRN2	ENSG00000141295	Secernin-2	proteolysis [GO:0006508]
SERTAD1	ENSG00000197019	SERTA domain-containing protein 1 (CDK4-binding protein p34SEI1) (SEI-1) (p34(SEI-1)) (Transcriptional regulator interacting with the PHD-bromodomain 1) (TRIP-Br1)	positive regulation of cell population proliferation [GO:0008284]; positive regulation of transcription by RNA polymerase II [GO:0045944]; regulation of cyclin-dependent protein serine/threonine kinase activity [GO:0000079]
SLC5A1	ENSG00000100170	Sodium/glucose cotransporter 1 (Na(+)/glucose cotransporter 1) (High affinity sodium-glucose cotransporter) (Solute carrier family 5 member 1)	alpha-glucoside transport [GO:0000017]; fucose transmembrane transport [GO:0015756]; galactose transmembrane transport [GO:0015757]; glucose import across plasma membrane [GO:0098708]; glucose transmembrane transport [GO:1904659]; intestinal D-glucose absorption [GO:0001951]; intestinal hexose absorption [GO:0106001]; myo-inositol transport [GO:0015798]; pentose transmembrane transport [GO:001575…
SLC6A9	ENSG00000196517	Sodium- and chloride-dependent glycine transporter 1 (GlyT-1) (GlyT1) (Solute carrier family 6 member 9)	glycine import across plasma membrane [GO:1903804]; glycine transport [GO:0015816]; negative regulation of NMDA glutamate receptor activity [GO:1904782]; neurotransmitter transport [GO:0006836]; positive regulation of heme biosynthetic process [GO:0070455]; positive regulation of hemoglobin biosynthetic process [GO:0046985]; regulation of synaptic transmission, glycinergic [GO:0060092]; sodium io…
SPOCK3	ENSG00000196104	Testican-3 (SPARC/osteonectin, CWCV, and Kazal-like domains proteoglycan 3)	negative regulation of cell motility [GO:2000146]; negative regulation of endopeptidase activity [GO:0010951]; peptide cross-linking via chondroitin 4-sulfate glycosaminoglycan [GO:0019800]
SYAP1	ENSG00000169895
SYDE2	ENSG00000097096	Rho GTPase-activating protein SYDE2 (Synapse defective protein 1 homolog 2) (Protein syd-1 homolog 2)	activation of GTPase activity [GO:0090630]; cell migration [GO:0016477]; regulation of Ras protein signal transduction [GO:0046578]; regulation of small GTPase mediated signal transduction [GO:0051056]; signal transduction [GO:0007165]
TAC1	ENSG00000006128	Protachykinin-1 (PPT) [Cleaved into: Substance P; Neurokinin A (NKA) (Neuromedin L) (Substance K); Neuropeptide K (NPK); Neuropeptide gamma; C-terminal-flanking peptide]	antibacterial humoral response [GO:0019731]; antifungal humoral response [GO:0019732]; antimicrobial humoral immune response mediated by antimicrobial peptide [GO:0061844]; cell-cell signaling [GO:0007267]; cellular response to nerve growth factor stimulus [GO:1990090]; chemical synaptic transmission [GO:0007268]; defense response to Gram-negative bacterium [GO:0050829]; defense response to Gram-…
TATDN3	ENSG00000203705	Putative deoxyribonuclease TATDN3 (EC 3.1.21.-)
TGM3	ENSG00000125780	Protein-glutamine gamma-glutamyltransferase E (EC 2.3.2.13) (Transglutaminase E) (TG(E)) (TGE) (TGase E) (Transglutaminase-3) (TGase-3) [Cleaved into: Protein-glutamine gamma-glutamyltransferase E 50 kDa catalytic chain; Protein-glutamine gamma-glutamyltransferase E 27 kDa non-catalytic chain]	cell envelope organization [GO:0043163]; hair follicle morphogenesis [GO:0031069]; keratinization [GO:0031424]; keratinocyte differentiation [GO:0030216]; peptide cross-linking [GO:0018149]; protein modification process [GO:0036211]
TJAP1	ENSG00000137221	Tight junction-associated protein 1 (Protein incorporated later into tight junctions) (Tight junction protein 4)	Golgi organization [GO:0007030]
TMEM176B	ENSG00000106565	Transmembrane protein 176B (Protein LR8)	animal organ morphogenesis [GO:0009887]; dendritic cell differentiation [GO:0097028]; negative regulation of dendritic cell differentiation [GO:2001199]
TMEM196	ENSG00000173452	Transmembrane protein 196
TMEM209	ENSG00000146842	Transmembrane protein 209
TMEM74B	ENSG00000125895	Transmembrane protein 74B
TMEM92	ENSG00000167105	Transmembrane protein 92
TNFAIP2	ENSG00000185215	Tumor necrosis factor alpha-induced protein 2 (TNF alpha-induced protein 2) (Primary response gene B94 protein)	angiogenesis [GO:0001525]; cell differentiation [GO:0030154]; exocyst localization [GO:0051601]; exocytosis [GO:0006887]
TSHZ2	ENSG00000182463	Teashirt homolog 2 (Ovarian cancer-related protein 10-2) (OVC10-2) (Zinc finger protein 218)	regulation of transcription by RNA polymerase II [GO:0006357]
TSPAN9	ENSG00000011105	Tetraspanin-9 (Tspan-9) (Tetraspan NET-5)
TYMP	ENSG00000025708	Thymidine phosphorylase (TP) (EC 2.4.2.4) (Gliostatin) (Platelet-derived endothelial cell growth factor) (PD-ECGF) (TdRPase)	angiogenesis [GO:0001525]; cell differentiation [GO:0030154]; chemotaxis [GO:0006935]; dTMP catabolic process [GO:0046074]; mitochondrial genome maintenance [GO:0000002]; pyrimidine nucleobase metabolic process [GO:0006206]; pyrimidine nucleoside metabolic process [GO:0006213]; regulation of gastric motility [GO:1905333]; regulation of myelination [GO:0031641]; regulation of transmission of nerve…
USP53	ENSG00000145390	Inactive ubiquitin carboxyl-terminal hydrolase 53 (Inactive ubiquitin-specific peptidase 53)	action potential [GO:0001508]; epithelial cell apoptotic process [GO:1904019]; outer hair cell apoptotic process [GO:1905584]; protein deubiquitination [GO:0016579]; response to auditory stimulus [GO:0010996]; sensory perception of sound [GO:0007605]
ZCCHC4	ENSG00000168228	rRNA N6-adenosine-methyltransferase ZCCHC4 (EC 2.1.1.-) (Zinc finger CCHC domain-containing protein 4)	positive regulation of translation [GO:0045727]; rRNA methylation [GO:0031167]
ZKSCAN2	ENSG00000155592	Zinc finger protein with KRAB and SCAN domains 2 (Zinc finger protein 694)	regulation of transcription by RNA polymerase II [GO:0006357]
ZNF526	ENSG00000167625	Zinc finger protein 526
ZNF527	ENSG00000189164	Zinc finger protein 527	regulation of DNA-templated transcription [GO:0006355]
ZNF576	ENSG00000124444	Zinc finger protein 576
ZNF90	ENSG00000213988	Zinc finger protein 90 (Zinc finger protein HTF9)	regulation of DNA-templated transcription [GO:0006355]
