# Supplementary material for: Spatiotemporal regulation of DNA repair proteins between Golgi and nucleus maintains genome stability
Source: J Cell Biol. 2026 Jul 28;225(9):e202605024. doi: 10.1083/jcb.202605024 (PMC13411647; doi:10.1083/jcb.202605024)
Supplement: Table S2 — shows PCCs of dual-localizing DDR proteins with the cis-Golgi marker GM130 and the trans-Golgi marker TGN46. [file jcb_202605024_tables2.xlsx]

## Sheet: Nocodozole_summary
		GM130				TGN46
		Mean	SD	N		Mean	SD	N
	TOPORS	0.099946	0.286314	56		0.882781	0.0935078	56
	LIG1	0.101164	0.294206	46		0.859755	0.107899	46
	POLQ	-0.090248	0.298617	45		0.80746	0.142721	45
	LRIG2	-0.052375	0.274524	38		0.788354	0.175754	38
	MSH6	0.068123	0.31618	42		0.844647	0.127887	42
	FAM214A	-0.087831	0.233975	53		0.893232	0.0836006	53
	FMN2	-0.016494	0.291679	42		0.844821	0.10173	42
	SDCCAG8	-0.032783	0.221845	40		0.842439	0.112623	40
	ESCO2	0.357124	0.340436	58		0.584552	0.294165	58
	USP1	0.379434	0.434171	44		0.679893	0.298696	44
	PFDN6	0.815507	0.122642	55		0.180391	0.242561	55
	LRRIQ3	0.821312	0.116926	41		0.229642	0.255989	41
	CCAR1	0.818981	0.130782	36		0.285955	0.310713	36
	RAD51C	0.672901	0.246382	45		0.478454	0.235029	45
	NBN	0.895787	0.090474	49		0.0650639	0.328105	49
