# Supplementary material for: Spatiotemporal regulation of DNA repair proteins between Golgi and nucleus maintains genome stability
Source: J Cell Biol. 2026 Jul 28;225(9):e202605024. doi: 10.1083/jcb.202605024 (PMC13411647; doi:10.1083/jcb.202605024)
Supplement: Table S3 — shows pan-cancer overall survival analysis of GOLGB1 (giantin) expression across TCGA cohorts. [file jcb_202605024_tables3.xlsx]

## Sheet: Table S3 — GOLGB1 Survival
TCGA code	Cancer type	HR (high)	Log-rank p	p (HR)	n (high)	n (low)	Association
KIRC	Kidney renal clear cell carcinoma	0.57	3.4 × 10⁻⁴	4.0 × 10⁻⁴	258	258	Better survival
THYM	Thymoma	7.3	0.031	0.064	59	59	Worse survival*
LGG	Brain lower grade glioma	1.5	0.036	0.037	257	257	Worse survival
THCA	Thyroid carcinoma	2.8	0.059	0.071	255	255	ns
HNSC	Head and neck squamous cell carcinoma	0.78	0.066	0.067	259	258	ns
ACC	Adrenocortical carcinoma	2.1	0.068	0.075	38	38	ns
SKCM	Skin cutaneous melanoma	0.81	0.11	0.11	229	229	ns
ESCA	Esophageal carcinoma	1.4	0.12	0.13	90	90	ns
KICH	Kidney chromophobe	3.2	0.13	0.15	32	32	ns
OV	Ovarian serous cystadenocarcinoma	1.2	0.13	0.13	211	212	ns
STAD	Stomach adenocarcinoma	0.78	0.13	0.13	192	192	ns
PAAD	Pancreatic adenocarcinoma	1.4	0.14	0.14	89	89	ns
COAD	Colon adenocarcinoma	1.4	0.15	0.15	135	135	ns
READ	Rectum adenocarcinoma	0.49	0.15	0.16	46	46	ns
SARC	Sarcoma	0.76	0.17	0.17	131	131	ns
PRAD	Prostate adenocarcinoma	2	0.28	0.29	246	246	ns
BLCA	Bladder urothelial carcinoma	0.85	0.29	0.29	201	201	ns
MESO	Mesothelioma	0.78	0.29	0.31	41	41	ns
TGCT	Testicular germ cell tumors	0.33	0.31	0.33	68	68	ns
CHOL	Cholangiocarcinoma	0.63	0.36	0.35	18	18	ns
DLBC	Diffuse large B cell lymphoma	1.9	0.36	0.37	23	23	ns
LIHC	Liver hepatocellular carcinoma	1.2	0.37	0.37	182	182	ns
LUAD	Lung adenocarcinoma	1.1	0.48	0.48	239	239	ns
PCPG	Pheochromocytoma and paraganglioma	0.54	0.48	0.49	91	91	ns
LUSC	Lung squamous cell carcinoma	1.1	0.52	0.52	241	241	ns
CESC	Cervical squamous cell carcinoma and endocervical adenocarcinoma	0.88	0.60	0.60	146	146	ns
UCEC	Uterine corpus endometrial carcinoma	0.84	0.64	0.63	86	86	ns
BRCA	Breast invasive carcinoma	1.1	0.68	0.67	535	535	ns
UVM	Uveal melanoma	0.83	0.68	0.68	39	39	ns
KIRP	Kidney renal papillary cell carcinoma	0.93	0.81	0.82	141	141	ns
LAML	Acute myeloid leukemia	1	0.89	0.90	53	53	ns
UCS	Uterine carcinosarcoma	1	0.92	0.91	28	28	ns
GBM	Glioblastoma multiforme	0.99	0.99	0.97	81	81	ns
* Statistically significant but cohort size < 60
ns — not significant after FDR correction.
Analysis performed using GEPIA2 (Tang et al. 2019). Overall survival; median expression cutoff; FDR correction.
HR > 1 indicates higher GOLGB1 expression is associated with worse survival; HR < 1 indicates better survival.
Patients in each cohort are split equally into high and low expression groups at the median.
